# Supplementary material for: Metagenomic analysis of soybean endosphere microbiome to reveal signatures of microbes for health and disease
Source: J Genet Eng Biotechnol. 2023 Aug 16;21:84. doi: 10.1186/s43141-023-00535-4 (PMC10429481; doi:10.1186/s43141-023-00535-4)
Supplement: Supplementary file 2 — Additional file 2: Table S1. [file 43141_2023_535_MOESM2_ESM.xlsx]

## Sheet: S1
Table S1. List of gene Predicted form the metagenomic data
Gene ID	Genome Name	Genome		Name	Gene Symbol	Start Coord	End Coord	NCBI GenBank ID
649553136	Vitis vinifera PN40024	Vitis	vinifera	PN40024	LOC100244859	214289	215480	CAAP00000000
649556269	Vitis vinifera PN40024	Vitis	vinifera	PN40024	LOC100257077	994	2047	CAAP00000000
2634126172	Friedmanniella luteola DSM 21741	Friedmanniella	luteola DSM	21741	16S	3953802	3955326	LT629749
2521391045	Thioalkalivibrio sp. AKL7	Thioalkalivibrio	sp.	AKL7	16S	77859	79280	ARMJ00000000
2646181233	Leuconostoc mesenteroides dextranicum DSM 20484	Leuconostoc	mesenteroides dextranicum DSM	20484	16S	23058	24612	CP012009, CP012010
2919863110	Actinoplanes tereljensis DSM 45572	Actinoplanes	tereljensis DSM	45572	16S	2491856	2493372
2841452853	[Bacillus] caldolyticus NEB414	caldolyticus		NEB414	16S	1866964	1868521	CP025075, CP025074
2971775043	Klebsiella pneumoniae AR_0148	Klebsiella	pneumoniae	AR_0148	16S	4598203	4599742	CP021951, CP021953, CP021952, CP021954, CP021950
2858988045	Cutibacterium acnes elongatum K124	Cutibacterium	acnes elongatum	K124	16S	621	2145	BFFM00000000
2739416098	Comamonas sp. 26	Comamonas	sp.	26	16S	768337	769873	PEFL00000000
2841453004	[Bacillus] caldolyticus NEB414	caldolyticus		NEB414	16S	1993510	1995067	CP025075, CP025074
2897148349	Pseudomonas aeruginosa PB367	Pseudomonas	aeruginosa	PB367	16S	6522548	6524083	CP025056
2832930158	Microvirgula aerodenitrificans BE2.4	Microvirgula	aerodenitrificans	BE2.4	16S	1410413	1411950	CP028518, CP028519
2791773983	Blastococcus sp. TF02-8	Blastococcus	sp.	TF02-8	16S	1	716	QOHK00000000
2841453636	[Bacillus] caldolyticus NEB414	caldolyticus		NEB414	16S	2620298	2621855	CP025075, CP025074
2926208586	Variovorax boronicumulans DS3943	Variovorax	boronicumulans	DS3943	16S	460	1994
640716838	Rhodococcus jostii RHA1	Rhodococcus	jostii	RHA1	16S	4590278	4591796	CP000433, CP000432, CP000431, CP000434
2635506099	Qipengyuania vulgaris O1	Qipengyuania	vulgaris	O1	16S	262773	264265	CCSI00000000
2871542745	Stenotrophomonas maltophilia CV_2003_STM1	Stenotrophomonas	maltophilia	CV_2003_STM1	16S	1	331	MQWX00000000
2841452931	[Bacillus] caldolyticus NEB414	caldolyticus		NEB414	16S	1931738	1933295	CP025075, CP025074
2686679870	Candidatus Nitrospira inopinata ENR4	Candidatus	Nitrospira inopinata	ENR4	16S	2472325	2473867	LN885086
2917585337	Tolypothrix sp. LEGE 11397	Tolypothrix	sp. LEGE	11397	16S	1	1297	JADEXL00000000
2841452439	[Bacillus] caldolyticus NEB414	caldolyticus		NEB414	16S	1452766	1454323	CP025075, CP025074
2836810018	Acidipropionibacterium acidipropionici WGS7	Acidipropionibacterium	acidipropionici	WGS7	16S	1765435	1766968	CP031057
2802536590	Aeribacillus composti KCTC 33824	Aeribacillus	composti KCTC	33824	16S	3	1091	VISS00000000
2898606408	Actinomadura sp. K4S16 NBRC 110471	Actinomadura	sp. K4S16 NBRC	110471	16S	60	1580	BDDE00000000
2576791420	Ferriphaselus sp. R-1	Ferriphaselus	sp.	R-1	16S	308	1727	JQKP00000000
2873933989	Leuconostoc mesenteroides cremoris LMGCF14	Leuconostoc	mesenteroides cremoris	LMGCF14	16S	3526	5076	MPED00000000
2745829837	Aeribacillus pallidus 8m3	Aeribacillus	pallidus	8m3	16S	81772	83329	LWBR00000000
2585366008	Micromonospora echinospora DSM 43036	Micromonospora	echinospora DSM	43036	16S	13937	15453
2630930572	Nocardia fluminea DSM 44489	Nocardia	fluminea DSM	44489	16S	465541	467063	PJMW00000000
2726006399	Herbidospora mongoliensis NBRC 105882	Herbidospora	mongoliensis NBRC	105882	16S	287766	288254	BBXD00000000
2616865153	Sulfurovum sp. SCGC AD-706-L15 (contamination screened)	Sulfurovum	sp. SCGC	AD-706-L15 (contamination screened)	16S	297	1807
2866883432	Nonomuraea mesophila 6K102	Nonomuraea	mesophila	6K102	16S	51	1571	SMLD00000000
2905168325	Akkermansia sp. BIOML-A27	Akkermansia	sp.	BIOML-A27	16S	407	1918	VVLO00000000
2858717120	Cupriavidus taiwanensis ERS2038972	Cupriavidus	taiwanensis	ERS2038972	16S	3292929	3294460	LT977064, LT977066, LT977065
2632860516	Aeribacillus pallidus GS3372	Aeribacillus	pallidus	GS3372	16S	1	1366	JYCD00000000
2912859759	Niallia circulans PK3_109	Niallia	circulans	PK3_109	16S	3934225	3935772	CP026031
2872540255	Pseudomonas aeruginosa 97	Pseudomonas	aeruginosa	97	16S	5889424	5890959	CP031449
2512812162	Deinococcus gobiensis I-0, DSM 21396	DSM	21396	I-0	16S	2982576	2984065	CP002197, CP002192, CP002196, CP002194, CP002193, CP002191, CP002195
2813455879	Corynebacterium striatum NCTC 9755	Corynebacterium	striatum NCTC	9755	16S	2631066	2632587	UFYO00000000
2718808664	Corynebacterium crudilactis JZ16	Corynebacterium	crudilactis	JZ16	16S	1432451	1433977	CP015624, CP015623, CP015622
2968955372	Bordetella pertussis H754	Bordetella	pertussis	H754	16S	3221549	3223079	CP011191
2980378564	Klebsiella quasivariicola KPN1705	Klebsiella	quasivariicola	KPN1705	16S	5231043	5232582	CP022825, CP022826, CP022824, CP022823
2627205076	Parcubacteria (Moranbacteria) bacterium GW2011_GWC2_40_12	Parcubacteria	bacterium	GW2011_GWC2_40_12 (Moranbacteria)	16S	387512	390174	LBYD00000000
2743192952	Cupriavidus metallidurans NE12	Cupriavidus	metallidurans	NE12	16S	1	922	JFZF00000000
2831988311	Flavobacterium thermophilum NCTC 11526	Flavobacterium	thermophilum NCTC	11526	16S	202792	204350	UGGS00000000
2857777146	Embleya scabrispora NF3	Embleya	scabrispora	NF3	16S	848971	850494	MWQN00000000
2775523598	Aeribacillus pallidus KCTC3564	Aeribacillus	pallidus	KCTC3564	16S	10782	12339	CP017703
2682195085	Combined assembly of Amycolatopsis endophytes JGI 0001050 (unscreened)	Combined	assembly of Amycolatopsis endophytes JGI	0001050 (unscreened)	16S	1	684
2845864909	Nostoc linckia z7	Nostoc	linckia	z7	16S	78747	80235	LAHC00000000
2265033244	Aminicenantes bacterium SCGC AAA255-E05 (contamination screened)	Aminicenantes	bacterium SCGC	AAA255-E05 (contamination screened)	16S	8925	10356	ASOU00000000
2553979888	Streptomyces bottropensis ATCC 25435	Streptomyces	bottropensis ATCC	25435	16S	1	1100	AOCF00000000
2775523627	Aeribacillus pallidus KCTC3564	Aeribacillus	pallidus	KCTC3564	16S	35140	36697	CP017703
2265064398	Aminicenantes bacterium SCGC AAA252-O09 (contamination screened)	Aminicenantes	bacterium SCGC	AAA252-O09 (contamination screened)	16S	66069	67499	ASLJ00000000
2893777689	Janthinobacterium sp. FW305-128	Janthinobacterium	sp.	FW305-128	16S	1	1439
2965960240	Pseudomonas chlororaphis aurantiaca CW2	Pseudomonas	chlororaphis aurantiaca	CW2	16S	6253523	6255059	CP027743
2738639138	Rhodospirillaceae bacterium JGI 01_J9 (contamination screened)	Rhodospirillaceae	bacterium JGI	01_J9 (contamination screened)	16S	5893	7383
2890188030	Pyramidobacter porci SM-530-WT-4B	Pyramidobacter	porci	SM-530-WT-4B	16S	2	1524	VUNH00000000
2971637308	Bordetella pertussis J027	Bordetella	pertussis	J027	16S	1978069	1979599	CP011756
2710047260	Candidatus Roizmanbacteria bacterium RIFCSPHIGHO2_01_FULL_39_24	Candidatus	Roizmanbacteria bacterium	RIFCSPHIGHO2_01_FULL_39_24	16S	460	1989	MFZH00000000
2840645827	Delftia acidovorans RAY209	Delftia	acidovorans	RAY209	16S	2467300	2468832	CP022656
2907965310	Xanthomonas oryzae pv. oryzae JL28	Xanthomonas	oryzae pv. oryzae	JL28	16S	4408591	4410137	CP031458
2541370990	Arcobacter butzleri 7h1h	Arcobacter	butzleri	7h1h	16S	794814	796318	CP006615
645270523	Sulfurihydrogenibium yellowstonense SS-5	Sulfurihydrogenibium	yellowstonense	SS-5	16S	56	1524	ABZS00000000
643774165	Gemmatimonas aurantiaca T-27T	Gemmatimonas	aurantiaca	T-27T	16S	1882855	1884381	AP009153
2878671576	Cutibacterium acnes T16975	Cutibacterium	acnes	T16975	16S	167084	168608	PCNH00000000
2867937804	Priestia megaterium KNU-01	Priestia	megaterium	KNU-01	16S	2571500	2573051	JALJWM000000000
2629207927	Xanthomonas albilineans REU209	Xanthomonas	albilineans	REU209	16S	3528288	3529835	JZII00000000
2726039195	Microtetraspora fusca NBRC 13915	Microtetraspora	fusca NBRC	13915	16S	16	1541	BBYK00000000
2914218594	Anabaena cylindrica FACHB-170	Anabaena	cylindrica	FACHB-170	16S	1	1488	JACJQR00000000
2897935260	Priestia megaterium YC4-R4	Priestia	megaterium	YC4-R4	16S	2178419	2179970	CP026738, CP026736, CP026740, CP026737, CP026739, CP026741
2934206579	Actinobacteria sp. 049892	Actinobacteria	sp.	49892	16S	51	1565
2502441539	Desulfosarcina variabilis Montpellier	Desulfosarcina	variabilis	Montpellier	16S	69	1619
2775524553	Aeribacillus pallidus KCTC3564	Aeribacillus	pallidus	KCTC3564	16S	904022	905579	CP017703
2847130725	Propionibacterium freudenreichii PFRJS12	Propionibacterium	freudenreichii	PFRJS12	16S	1017661	1019179	LT576787
2775524025	Aeribacillus pallidus KCTC3564	Aeribacillus	pallidus	KCTC3564	16S	382946	384503	CP017703
2775523821	Aeribacillus pallidus KCTC3564	Aeribacillus	pallidus	KCTC3564	16S	197381	198938	CP017703
2658552111	Deltaproteobacteria bacterium SCGC AC-312_P16 - v2 (contamination screened)	Deltaproteobacteria	bacterium SCGC AC-312_P16 -	v2 (contamination screened)	16S	12354	13898
2894566984	Pontibacter sp. TRT317	Pontibacter	sp.	TRT317	16S	22	1477	SSNI00000000
2525321636	Lysobacter defluvii DSM 18482	Lysobacter	defluvii DSM	18482	16S	3714	4698	AUHT00000000
640712235	Anaeromyxobacter dehalogenans 2CP-C	Anaeromyxobacter	dehalogenans	2CP-C	16S	1361322	1362863	CP000251
2778378979	Thermomonospora umbrina DSM 43927	Thermomonospora	umbrina DSM	43927	16S	6156989	6158503	QTTT00000000
2702343375	Bifidobacterium angulatum DSM 20098	Bifidobacterium	angulatum DSM	20098	16S	2346	3880	JDTY00000000
2879649700	Bifidobacterium pseudocatenulatum TF07-45	Bifidobacterium	pseudocatenulatum	TF07-45	16S	101877	103404	QSRN00000000
2857297705	Acidovorax delafieldii CCH4-A2	Acidovorax	delafieldii	CCH4-A2	16S	242	1730	LSHP00000000
2795855236	Flammeovirga sp. MY04	Flammeovirga	sp.	MY04	16S	3103440	3104970	CP003561, CP003562, CP003560
2778071574	Gemmatimonas phototrophica AP64	Gemmatimonas	phototrophica	AP64	16S	2421573	2423100	CP011454
2920014076	Planktothrix sp. FACHB-1375	Planktothrix	sp.	FACHB-1375	16S	1	1415	JACJPW00000000
2775527322	Aeribacillus pallidus KCTC3564	Aeribacillus	pallidus	KCTC3564	16S	3584035	3585591	CP017703
2911814986	Massilia sp. LPB0304	Massilia	sp.	LPB0304	16S	1007749	1009283	CP062942, CP062941
2863057224	Sphaerisporangium rubeum DSM 44936	Sphaerisporangium	rubeum DSM	44936	16S	2158009	2159532	JACHIU000000000
2775523700	Aeribacillus pallidus KCTC3564	Aeribacillus	pallidus	KCTC3564	16S	99955	101512	CP017703
2931728588	Actinobacteria sp. 051321	Actinobacteria	sp.	51321	16S	8	1435
2840881191	Albibacillus kandeliae J95	Albibacillus	kandeliae	J95	16S	343	1804	QEHM00000000
2888028466	Malaciobacter canalis LMG 29148	Malaciobacter	canalis LMG	29148	16S	2358445	2359959	CP042812
2920560310	Nonomuraea antri NN258	Nonomuraea	antri	NN258	16S	50202	51441	JABCPZ00000000
2935769684	Bradyrhizobium sp. LA7.1	Bradyrhizobium	sp.	LA7.1	16S	42	1530
648202926	Thermoanaerobacter sp. X513	Thermoanaerobacter	sp.	X513	16S	83889	85415	CP002210
2980851352	Salmonella enterica enterica sv. Brancaster sg_ww281	Salmonella	enterica enterica sv. Brancaster	sg_ww281	16S	4790965	4792506	CP037995, CP036166
2899829742	Cupriavidus lacunae S23	Cupriavidus	lacunae	S23	16S	1	1075	QKWJ00000000
2772126625	unclassified bacterium BinDG074mb34	unclassified	bacterium	BinDG074mb34	16S	9146	10463
2903009796	Cronobacter malonaticus cro645W	Cronobacter	malonaticus	cro645W	16S	1	457	NRMS00000000
2827621991	Nonomuraea dietziae DSM 44320	Nonomuraea	dietziae DSM	44320	16S	3597817	3599338	JACIBV000000000
640721921	Desulfovibrio vulgaris vulgaris DP4	Desulfovibrio	vulgaris vulgaris	DP4	16S	959373	960914	CP000528, CP000527
2971695986	Bordetella pertussis J124	Bordetella	pertussis	J124	16S	3227409	3228939	CP013893
2636954860	Nigerium massiliense SIT7	Nigerium	massiliense	SIT7	16S	3783	5305	CCYM00000000
2265051429	Aminicenantes bacterium SCGC AAA252-I14 (contamination screened)	Aminicenantes	bacterium SCGC	AAA252-I14 (contamination screened)	16S	4750	6180	ASOM00000000
2968671963	Corynebacterium glutamicum B Co 03.31	Corynebacterium		glutamicum	16S	374	1901	FUIB00000000
2559325127	Alicyclobacillus acidoterrestris ATCC 49025	Alicyclobacillus	acidoterrestris ATCC	49025	16S	108	1636	AURB00000000
2807250291	Actinoplanes sp. SE50/110	Actinoplanes	sp.	SE50	16S	156714	158234	LT827010
2714431926	Alicyclobacillus ferrooxydans TC-34	Alicyclobacillus	ferrooxydans	TC-34	16S	1	1535	LJCO00000000
642552724	Coxiella burnetii Q321	Coxiella	burnetii	Q321	16S	1	674	AAYJ00000000
2971773612	Klebsiella pneumoniae AR_0148	Klebsiella	pneumoniae	AR_0148	16S	3180973	3182512	CP021951, CP021953, CP021952, CP021954, CP021950
2516710142	Rhodopseudomonas palustris DCP3	Rhodopseudomonas	palustris	DCP3	16S	3943	5311
2869093480	Cutibacterium acnes P15-159	Cutibacterium	acnes	P15-159	16S	2722	4246	NOWL00000000
2860686487	Streptomyces albus ZD11	Streptomyces	albus	ZD11	16S	2010706	2012233	CP033071
2558250335	Leisingera sp. ANG1	Leisingera	sp.	ANG1	16S	4136	5196	AFCF00000000
2929136633	Agrobacterium sp. R-31762 Hybrid assembly	Agrobacterium	sp. R-31762 Hybrid	assembly	16S	3431700	3433184
2824472041	Alkalibacillus almallahensis CECT 8373	Alkalibacillus	almallahensis CECT	8373	16S	3112	4676	JAASRU000000000
2851477113	Akkermansia muciniphila EB-AMDK-21	Akkermansia	muciniphila	EB-AMDK-21	16S	1567466	1568977	CP025836
2815402981	Phaeobacter inhibens P57	Phaeobacter	inhibens	P57	16S	2829258	2830724	CP010668, CP010670, CP010672, CP010669, CP010671
2928989263	Alkalibacillus flavidus DSM 23520	Alkalibacillus	flavidus DSM	23520	16S	1	1071
2676285561	Rhodococcus tukisamuensis JCM 11308	Rhodococcus	tukisamuensis JCM	11308	16S	214	1734	FNAB00000000
2926480453	Alkalibacillus salilacus DSM 16460	Alkalibacillus	salilacus DSM	16460	16S	8	1140
2656173595	Alteribacillus bidgolensis IBRC-M10614	Alteribacillus	bidgolensis	IBRC-M10614	16S	75	1648	FNDU00000000
2969282465	Pseudomonas chlororaphis piscium ChPhzS140	Pseudomonas	chlororaphis piscium	ChPhzS140	16S	6054148	6055684	CP027740
2860500786	Xanthomonas translucens pv. cerealis CFBP 2541	Xanthomonas	translucens pv. cerealis CFBP	2541	16S	2016686	2018230	JWHD00000000
2978360549	Brucella sp. CMUL 030	Brucella	sp. CMUL	30	16S	4195	5679	MRUO00000000
2730373988	Desulfarculaceae bacterium JdFR-98	Desulfarculaceae	bacterium	JdFR-98	16S	1	1280	MTPH00000000
2776075203	Sulfuricella sp. T08	Sulfuricella	sp.	T08	16S	212	1757	BBWF00000000
2752508227	Kushneria konosiri X49	Kushneria	konosiri	X49	16S	2645558	2647095	CP021323
2752555078	Synergistales bacterium Syner_03	Synergistales	bacterium	Syner_03	16S	20	1542	LVBQ00000000
2617480473	Amphibacillus marinus CGMCC 1.10434	Amphibacillus	marinus CGMCC	1.10434	16S	1	1090	FODJ00000000
2911117476	Luteimonas deserti SJ-16	Luteimonas	deserti	SJ-16	16S	81211	82755	JACCJZ00000000
2516704265	Rhodopseudomonas palustris BIS3	Rhodopseudomonas	palustris	BIS3	16S	3999	5367
2646808150	Corynebacterium lactis RW2-5	Corynebacterium	lactis	RW2-5	16S	1577908	1579429	CP006841
2524506348	Amphibacillus xylanus NBRC 15112	Amphibacillus	xylanus NBRC	15112	16S	656232	657803	AP012050
2932720445	Micromonospora sp. 000761	Micromonospora	sp.	761	16S	92	1437
2775142283	Brochothrix thermosphacta Bth-7804	Brochothrix	thermosphacta	Bth-7804	16S	93	1644	MDLU00000000
2524505761	Amphibacillus xylanus NBRC 15112	Amphibacillus	xylanus NBRC	15112	16S	93737	95308	AP012050
2650301783	TM7 FNED7-bin-18	TM7		FNED7-bin-18	16S	1376	2855
2839661252	Noviherbaspirillum sedimenti K1S02-23	Noviherbaspirillum	sedimenti	K1S02-23	16S	1958210	1959742	QYUQ00000000
2889866270	Amaricoccus solimangrovi HB172011	Amaricoccus	solimangrovi	HB172011	16S	3443	4965	VFRP00000000
2524506594	Amphibacillus xylanus NBRC 15112	Amphibacillus	xylanus NBRC	15112	16S	908403	909974	AP012050
2927277563	Bradyrhizobium japonicum USDA 35	Bradyrhizobium	japonicum USDA	35	16S	7532404	7533892	JANUCW000000000
2915755509	Cupidesulfovibrio sp. HK-II	Cupidesulfovibrio	sp.	HK-II	16S	447564	449111	BDUJ00000000
2600864085	Candidatus Blastococcus massiliensis AP3	Candidatus	Blastococcus massiliensis	AP3	16S	148	1672	CBYP00000000
2824274737	Longimicrobium terrae CECT 8660	Longimicrobium	terrae CECT	8660	16S	20	1564	JACHOW000000000
2611491210	Priestia megaterium BMS	Priestia	megaterium	BMS	16S	1114	2667	JMQB00000000
2971666134	Bordetella pertussis I728	Bordetella	pertussis	I728	16S	1923100	1924630	CP011741
2794045496	Streptomyces lushanensis NRRL B-24994	Streptomyces	lushanensis NRRL	B-24994	16S	3478	5008	MAUD00000000
2524505865	Amphibacillus xylanus NBRC 15112	Amphibacillus	xylanus NBRC	15112	16S	183798	185369	AP012050
2508700110	Desulfovibrio termitidis HI1	Desulfovibrio	termitidis	HI1	16S	1360399	1361828	AZAO00000000
2524506064	Amphibacillus xylanus NBRC 15112	Amphibacillus	xylanus NBRC	15112	16S	358831	360402	AP012050
2888026294	Malaciobacter canalis LMG 29148	Malaciobacter	canalis LMG	29148	16S	226264	227778	CP042812
2524505773	Amphibacillus xylanus NBRC 15112	Amphibacillus	xylanus NBRC	15112	16S	99864	101435	AP012050
2836810615	Acidipropionibacterium acidipropionici WGS7	Acidipropionibacterium	acidipropionici	WGS7	16S	2375284	2376817	CP031057
2855176977	Pectobacterium carotovorum BF20	Pectobacterium	carotovorum	BF20	16S	1	465	NCQM00000000
2814726783	Cutibacterium granulosum NCTC 11865	Cutibacterium	granulosum NCTC	11865	16S	1283186	1284713	LT906441
2683440617	Streptomyces scabiei 84-34	Streptomyces	scabiei	84-34	16S	1	1428	LRTN00000000
2844869389	Sphaerisporangium krabiense DSM 45790	Sphaerisporangium	krabiense DSM	45790	16S	1181191	1182710	JACHBR000000000
2802540368	Anoxybacillus amylolyticus MR3C	Anoxybacillus	amylolyticus	MR3C	16S	1	1361	SMDM00000000
2915964526	Akkermansia sp. BIOML-A7	Akkermansia	sp.	BIOML-A7	16S	127961	129472	VVKU00000000
2617702929	Micromonospora narathiwatensis DSM 45248	Micromonospora	narathiwatensis DSM	45248	16S	973042	974560	LT594324
2927411060	Bradyrhizobium japonicum USDA 54	Bradyrhizobium	japonicum USDA	54	16S	2214272	2215760	JANUQB000000000
2903036056	Cronobacter sakazakii cro1509W	Cronobacter	sakazakii	cro1509W	16S	1	459	NRMK00000000
2810313888	Anoxybacillus kamchatkensis G10	Anoxybacillus	kamchatkensis	G10	16S	149031	150589	CP025535
2911616150	Anoxybacillus sp. CHMUD	Anoxybacillus	sp.	CHMUD	16S	1	1314	SDLG00000000
638916654	Erythrobacter sp. NAP1	Erythrobacter	sp.	NAP1	16S	1127089	1128582	AAMW00000000
2858673156	Cupriavidus necator H16 DSM 428	Cupriavidus	necator H16 DSM	428	16S	3782114	3783643	CP039288, CP039287, CP039289
2520433622	Thioalkalivibrio sp. ALSr1	Thioalkalivibrio	sp.	ALSr1	16S	21604	23027	ARMV00000000
2910134836	Scytonema hofmannii FACHB-248	Scytonema	hofmannii	FACHB-248	16S	213	1701	JACJTA00000000
2911611759	Anoxybacillus sp. EFIL	Anoxybacillus	sp.	EFIL	16S	18	1482	SDLH00000000
640716340	Cytophaga hutchinsonii ATCC 33406	Cytophaga	hutchinsonii ATCC	33406	16S	120118	121499	CP000383
2895577323	Anoxybacillus sp. MB8	Anoxybacillus	sp.	MB8	16S	1	788	RXXX00000000
2886627504	Aquibacillus sediminis BH258	Aquibacillus	sediminis	BH258	16S	1	1238	SZNM00000000
2884702798	Nonomuraea nitratireducens WYY166	Nonomuraea	nitratireducens	WYY166	16S	9572358	9573879	CP045572
2972207522	Salmonella enterica enterica sv. Enteritidis EC20110356	Salmonella	enterica enterica sv. Enteritidis	EC20110356	16S	2710975	2712517	CP007262
2883504663	Stella sp. ATCC 35155	Stella	sp. ATCC	35155	16S	419050	420541	AP019701
2766811524	Cupriavidus alkaliphilus CAG-122	Cupriavidus	alkaliphilus	CAG-122	16S	3457	4992	QEKP00000000
2745015927	Streptomyces scabiei 84-232	Streptomyces	scabiei	84-232	16S	2459	3988	LRSS00000000
2795720358	Aureibacillus halotolerans DSM 28697	Aureibacillus	halotolerans DSM	28697	16S	13	1573	SNYJ00000000
642642491	Natranaerobius thermophilus JW/NM-WN-LF	Natranaerobius	thermophilus	JW	16S	136033	137463	CP001036, CP001034, CP001035
2969117152	Bacillus amyloliquefaciens ALB65	Bacillus	amyloliquefaciens	ALB65	16S	3013178	3014727	CP029069
2837237465	Nostoc sp. NIES-2109	Nostoc	sp.	NIES-2109	16S	5190138	5191626	AP018322, AP018320, AP018325, AP018323, AP018318, AP018321, AP018319, AP018324
2972190395	Salmonella enterica enterica ID99315	Salmonella	enterica enterica	ID99315	16S	288842	290383	CP039568, CP039567
2980747137	Salmonella enterica enterica sv. Typhi 311189_256186	Salmonella	enterica enterica sv. Typhi	311189_256186	16S	3723517	3725058	CP029917
2903035961	Cronobacter sakazakii cro1509W	Cronobacter	sakazakii	cro1509W	16S	1	473	NRMK00000000
2583207533	Desulfacinum infernum DSM 9756	Desulfacinum	infernum DSM	9756	16S	1	697	FQVB00000000
2915917404	Parabacteroides distasonis BIOML-A1	Parabacteroides	distasonis	BIOML-A1	16S	60	1239	WKNF00000000
2962428147	Pseudomonas aeruginosa NCTC 9433	Pseudomonas	aeruginosa NCTC	9433	16S	6218903	6220438	LS483497
2758548216	Salinicoccus sp. BAB3246	Salinicoccus	sp.	BAB3246	16S	98220	99775	CP020916
2735995152	Atribacteria bacterium JGI MDM2 LBsed72-1-G20 (unscreened)	Atribacteria	bacterium JGI MDM2	LBsed72-1-G20 (unscreened)	16S	69	1658
2559001992	Caldicellulosiruptor morganii Rt8.B8, DSM 8990	DSM	8990	Rt8.B8	16S	107525	108945	LACO00000000
2569145098	Rhodopseudomonas palustris JSC-3b	Rhodopseudomonas	palustris	JSC-3b	16S	65857	67224	AYSU00000000
2910802109	Edaphobacter sp. 4G125	Edaphobacter	sp.	4G125	16S	924616	926117	CP060393
2664005416	Candidatus Methylopumilus turicensis MMS-10A-171	Candidatus	Methylopumilus turicensis	MMS-10A-171	16S	42213	43756	LN794158
2511924872	Arcobacter butzleri ED-1	Arcobacter	butzleri	ED-1	16S	791244	792758	AP012047
2925776212	Pseudomonas aeruginosa paerg011	Pseudomonas	aeruginosa	paerg011	16S	6204038	6205573	LR130535
2862038689	Corynebacterium glutamicum N24	Corynebacterium	glutamicum	N24	16S	2879943	2881469	AP017369
2805183538	Herbaspirillum sp. RS355	Herbaspirillum	sp.	RS355	16S	2990	4526	PBPP00000000
2917971600	Actinoplanes couchii DSM 45050	Actinoplanes	couchii DSM	45050	16S	11615795	11617311
2753794929	Rhodococcus sp. MTM3W5.2	Rhodococcus	sp.	MTM3W5.2	16S	2587958	2589476	CP019572
2884934676	Mucilaginibacter sp. 14171R-50	Mucilaginibacter	sp.	14171R-50	16S	723004	724525	CP048115
2969114087	Bacillus amyloliquefaciens ALB65	Bacillus	amyloliquefaciens	ALB65	16S	9760	11309	CP029069
2923442959	Catenuloplanes niger DSM 44711	Catenuloplanes	niger DSM	44711	16S	9640500	9642015
2884372209	Spirosoma aureum BT328	Spirosoma	aureum	BT328	16S	639596	641102	CP050063
2972185498	Salmonella enterica FDAARGOS_319	Salmonella	enterica	FDAARGOS_319	16S	431925	433466	CP027411, CP027412
2585244037	Janthinobacterium sp. RA13	Janthinobacterium	sp.	RA13	16S	5999652	6001063	JQNP00000000
2969115059	Bacillus amyloliquefaciens ALB65	Bacillus	amyloliquefaciens	ALB65	16S	919081	920630	CP029069
2855176955	Pectobacterium carotovorum BF20	Pectobacterium	carotovorum	BF20	16S	1	441	NCQM00000000
2667246736	Xanthomonas translucens XT8	Xanthomonas	translucens	XT8	16S	4054	5601	LNVW00000000
2972188898	Salmonella enterica FDAARGOS_319	Salmonella	enterica	FDAARGOS_319	16S	3819979	3821520	CP027411, CP027412
2969114180	Bacillus amyloliquefaciens ALB65	Bacillus	amyloliquefaciens	ALB65	16S	91529	93078	CP029069
2850510329	Propionibacterium freudenreichii PFRJS25	Propionibacterium	freudenreichii	PFRJS25	16S	921938	923456	LT618783, LT618784
2907541362	Bifidobacterium sp. DSM 109957	Bifidobacterium	sp. DSM	109957	16S	429274	430799	JAAIII00000000
2656473932	Rufibacter tibetensis 1351	Rufibacter	tibetensis	1351	16S	331433	332948	CP012644, CP012643, CP012645
2644273609	Rhizobacter sp. Root1238	Rhizobacter	sp.	Root1238	16S	283013	284547	LMDM00000000
2861707364	Prosthecobacter vanneervenii DSM 12252	Prosthecobacter	vanneervenii DSM	12252	16S	283	1828	JACHIG000000000
2627326865	Microgenomates (Amesbacteria) bacterium GW2011_GWB1_48_13	Microgenomates	bacterium	GW2011_GWB1_48_13 (Amesbacteria)	16S	20157	21664	LCPK00000000
2885453088	Flavobacterium stagni WWJ-16	Flavobacterium	stagni	WWJ-16	16S	3598	5026	SBKN00000000
2967937416	Cronobacter dublinensis cro3214W	Cronobacter	dublinensis	cro3214W	16S	1	428	NRNQ00000000
2623324648	Pontibacter akesuensis DSM 18820	Pontibacter	akesuensis DSM	18820	16S	1	1543	FPCA00000000
2634088060	Saccharopolyspora erythraea DSM 40517	Saccharopolyspora	erythraea DSM	40517	16S	6260472	6261998
2578867800	Frankia sp. BMGG5.23	Frankia	sp.	BMGG5.23	16S	147076	148382	JDWE00000000
2776188976	Calothrix sp. NIES-2098	Calothrix	sp.	NIES-2098	16S	3396272	3397761	AP018173, AP018172
2896354704	Lysobacter gilvus HX-5-24	Lysobacter	gilvus	HX-5-24	16S	483777	485321	WOXT00000000
2236341948	gamma proteobacterium SCGC AAA076-D13 (unscreened)	gamma	proteobacterium SCGC	AAA076-D13 (unscreened)	16S	9848	11270	ARQX00000000
2634126994	Nostoc sp. Moss6	Nostoc	sp.	Moss6	16S	130257	131748
2969114795	Bacillus amyloliquefaciens ALB65	Bacillus	amyloliquefaciens	ALB65	16S	645014	646563	CP029069
2912733887	Streptomyces roseirectus CRXT-G-22	Streptomyces	roseirectus	CRXT-G-22	16S	2577986	2579511	CP060828
2969114366	Bacillus amyloliquefaciens ALB65	Bacillus	amyloliquefaciens	ALB65	16S	219311	220860	CP029069
2969114113	Bacillus amyloliquefaciens ALB65	Bacillus	amyloliquefaciens	ALB65	16S	31498	33047	CP029069
2745923030	Cutibacterium namnetense NTS31307302	Cutibacterium	namnetense	NTS31307302	16S	369	1895	LWHO00000000
2705024687	Streptomyces europaeiscabiei 89-04	Streptomyces	europaeiscabiei	89-04	16S	58	1587	LRTQ00000000
2883595411	Aliidiomarina sp. B3213	Aliidiomarina	sp.	B3213	16S	1	304	QMKJ00000000
2870602167	Crossiella cryophila DSM 44230	Crossiella	cryophila DSM	44230	16S	1251809	1253326	JACHMH000000000
2668512146	Cutibacterium acnes PA_30_2_L1	Cutibacterium	acnes	PA_30_2_L1	16S	607364	608892	CP012350
2859469350	Bifidobacterium adolescentis P2P3	Bifidobacterium	adolescentis	P2P3	16S	2094610	2096135	CP024959
2969114193	Bacillus amyloliquefaciens ALB65	Bacillus	amyloliquefaciens	ALB65	16S	97353	98902	CP029069
2969114275	Bacillus amyloliquefaciens ALB65	Bacillus	amyloliquefaciens	ALB65	16S	161937	163486	CP029069
2971944078	Bacillus amyloliquefaciens ALB79	Bacillus	amyloliquefaciens	ALB79	16S	162008	163557	CP029071
2896339779	Lysobacter profundi CHu50b-3-2	Lysobacter	profundi	CHu50b-3-2	16S	52745	54289	VKHQ00000000
2887796363	Sphingorhabdus sp. IMCC1753	Sphingorhabdus	sp.	IMCC1753	16S	2398160	2399650	CP035733
2971946828	Bacillus amyloliquefaciens ALB79	Bacillus	amyloliquefaciens	ALB79	16S	2946489	2948038	CP029071
2938987890	Pseudomonas aeruginosa AR_0440	Pseudomonas	aeruginosa	AR_0440	16S	4473061	4474596	CP029148
2846879535	Akkermansia muciniphila EB-AMDK-12	Akkermansia	muciniphila	EB-AMDK-12	16S	381412	382923	CP025827
2861378831	Aureibacter tunicatorum DSM 26174	Aureibacter	tunicatorum DSM	26174	16S	4257	5778
2550580155	Singulisphaera acidiphila DSM 18658	Singulisphaera	acidiphila DSM	18658	16S	29	1123	AHZQ00000000
2824189017	Actinoplanes lutulentus DSM 45883	Actinoplanes	lutulentus DSM	45883	16S	1221084	1222598	JACHWI000000000
2863230277	Micromonospora echinospora DSM 43036	Micromonospora	echinospora DSM	43036	16S	6215204	6216718	JACHJC000000000
2867938045	Priestia megaterium KNU-01	Priestia	megaterium	KNU-01	16S	2805411	2806962	JALJWM000000000
649981127	Pseudopedobacter saltans DSM 12145	Pseudopedobacter	saltans DSM	12145	16S	267923	269439	CP002545
2971944770	Bacillus amyloliquefaciens ALB79	Bacillus	amyloliquefaciens	ALB79	16S	881432	882981	CP029071
2913029875	Pseudomonas aeruginosa AR439	Pseudomonas	aeruginosa	AR439	16S	476590	478125	CP029096, CP029097, CP029095
2506646566	Mucilaginibacter paludis TPT56, DSM 18603	DSM	18603	TPT56	16S	1451794	1453304	CM001403
2957059620	Priestia megaterium TPD7008	Priestia	megaterium	TPD7008	16S	55664	56569	QDFP00000000
2690586765	Terriglobus roseus GAS232	Terriglobus	roseus	GAS232	16S	4804710	4806213	LT629690
2971943982	Bacillus amyloliquefaciens ALB79	Bacillus	amyloliquefaciens	ALB79	16S	91530	93079	CP029071
2828387670	Sphingopyxis panaciterrulae DSM 27163	Sphingopyxis	panaciterrulae DSM	27163	16S	200569	202057	JACIJH000000000
2588323477	Prosthecobacter fusiformis ATCC 25309	Prosthecobacter	fusiformis ATCC	25309	16S	3830	5257	SOCA00000000
2912859865	Niallia circulans PK3_109	Niallia	circulans	PK3_109	16S	4029692	4031239	CP026031
2921027321	Sphingobacterium chungjuense IMCC25678	Sphingobacterium	chungjuense	IMCC25678	16S	232	1759	WLYS00000000
2927629800	Rhizobium sp. BIGb0125	Rhizobium	sp.	BIGb0125	16S	231	1715	JANUDV000000000
2896336497	Lysobacter prati SYSU H10001	Lysobacter	prati SYSU	H10001	16S	443823	444937	VLNV00000000
2686908236	Corynebacterium glutamicum CP	Corynebacterium	glutamicum	CP	16S	2711076	2712603	CP012194, CP012412
2855547459	Pedobacter jejuensis TNB23	Pedobacter	jejuensis	TNB23	16S	4192	5713	RBEE00000000
2866118648	Nonomuraea aridisoli KC333	Nonomuraea	aridisoli	KC333	16S	40	1560	POUD00000000
2978373213	Brucella ovis NCTC 10512	Brucella	ovis NCTC	10512	16S	433738	435222	UFUD00000000
2971943995	Bacillus amyloliquefaciens ALB79	Bacillus	amyloliquefaciens	ALB79	16S	97355	98904	CP029071
644363534	Catonella morbi ATCC 51271	Catonella	morbi ATCC	51271	16S	621	2163	ACIL00000000
2935233080	Hymenobacter sp. UYP22	Hymenobacter	sp.	UYP22	16S	32	1546
2788847907	Novosphingobium sp. PhB55	Novosphingobium	sp.	PhB55	16S	24	1516	SODQ00000000
2643820135	Sphingopyxis sp. Root1497	Sphingopyxis	sp.	Root1497	16S	389558	391050	LMGF00000000
2887837460	Deinococcus actinosclerus SJTR	Deinococcus	actinosclerus	SJTR	16S	626879	628380	CP029774, CP029778, CP029775, CP029777, CP029776
649410744	Chlamydomonas reinhardtii CC-503 cw92 mt+	Chlamydomonas	reinhardtii CC-503 cw92	mt	16S	154180	155653	ABCN00000000
2979592333	SAR86 cluster gammaproteobacterium AG-422-M05	SAR86	cluster gammaproteobacterium	AG-422-M05	16S	25579	27131	CACGNN00000000
2766798649	Cupriavidus alkaliphilus MtRBr-3211	Cupriavidus	alkaliphilus	MtRBr-3211	16S	77	1611	QLTI00000000
2862207479	Streptomyces griseocarneus 132	Streptomyces	griseocarneus	132	16S	1	478	PENC00000000
2877737339	Priestia megaterium JX285	Priestia	megaterium	JX285	16S	9175	10726	CP018876, CP018880, CP018881, CP018879, CP018874, CP018875, CP018877, CP018878
2841620768	Cupriavidus taiwanensis ERS2038968	Cupriavidus	taiwanensis	ERS2038968	16S	3182464	3183995	LT977000, LT976999, LT977001
2962414502	Pseudomonas chlororaphis piscium DTR133	Pseudomonas	chlororaphis piscium	DTR133	16S	6359586	6361122	CP027735
2903035779	Cronobacter sakazakii cro1509W	Cronobacter	sakazakii	cro1509W	16S	1	476	NRMK00000000
2847216553	Propionibacterium freudenreichii ERS1366621	Propionibacterium	freudenreichii	ERS1366621	16S	618065	619583	LT618786, LT618785
2926769942	Catenuloplanes indicus DSM 44709	Catenuloplanes	indicus DSM	44709	16S	4759047	4760564
2927032860	Bradyrhizobium japonicum USDA 32	Bradyrhizobium	japonicum USDA	32	16S	2088117	2089605	JALJZJ000000000
2971943915	Bacillus amyloliquefaciens ALB79	Bacillus	amyloliquefaciens	ALB79	16S	31499	33048	CP029071
2640484202	Porphyrobacter sp. AAP60	Porphyrobacter	sp.	AAP60	16S	22423	23912	LJHV00000000
2972219249	Salmonella enterica diarizonae sv. 65:c:z SA20044251	Salmonella	enterica diarizonae sv.	65	16S	447611	449152	CP022137, CP022135, CP022136
2971944519	Bacillus amyloliquefaciens ALB79	Bacillus	amyloliquefaciens	ALB79	16S	621921	623470	CP029071
2709492832	Acidobacteria bacterium RBG_16_70_10	Acidobacteria	bacterium	RBG_16_70_10	16S	171	1725	MEKL00000000
2964210753	Candidatus Marinimicrobia bacterium AG-313-F17	Candidatus	Marinimicrobia bacterium	AG-313-F17	16S	1169	2713	CABXBI00000000
2848356715	Xylanimonas allomyrinae 2JSPR-7	Xylanimonas	allomyrinae	2JSPR-7	16S	639032	640550	CP035495, CP035496
2935625399	Bradyrhizobium sp. RT7a	Bradyrhizobium	sp.	RT7a	16S	3975	5463
2833040620	Akkermansia muciniphila AMDK-4	Akkermansia	muciniphila	AMDK-4	16S	166606	168117	CP024740
2600976027	Actinomyces sp. S6-Spd3	Actinomyces	sp.	S6-Spd3	16S	1414	2948	JRMV00000000
2856646192	Streptosporangium sp. caverna	Streptosporangium	sp.	caverna	16S	3868148	3869669	CP029711
2896940184	Streptomyces phaeolivaceus GY16	Streptomyces	phaeolivaceus	GY16	16S	1865727	1867252	CP045095, CP045096
2877737434	Priestia megaterium JX285	Priestia	megaterium	JX285	16S	90105	91654	CP018876, CP018880, CP018881, CP018879, CP018874, CP018875, CP018877, CP018878
2802592182	Micromonospora sp. CNZ296	Micromonospora	sp.	CNZ296	16S	37	1555	VISW00000000
2831575402	Ignatzschineria cameli UAE-HKU60	Ignatzschineria	cameli	UAE-HKU60	16S	2163	3702	QEWT00000000
2919875390	Polaromonas sp. CG_23.6	Polaromonas	sp.	CG_23.6	16S	9650	11186
2971944088	Bacillus amyloliquefaciens ALB79	Bacillus	amyloliquefaciens	ALB79	16S	167946	169495	CP029071
2862209006	Streptomyces griseocarneus 132	Streptomyces	griseocarneus	132	16S	1	453	PENC00000000
2884280249	Cohnella sp. MFER-1	Cohnella	sp.	MFER-1	16S	5440936	5442491	CP051681, CP051680
2616178601	Cupriavidus sp. YR651	Cupriavidus	sp.	YR651	16S	3684	5219	FMYZ00000000
2839249374	Spirosoma telluris HMF3257	Spirosoma	telluris	HMF3257	16S	6108743	6110245	QLII00000000
2856644297	Streptosporangium sp. caverna	Streptosporangium	sp.	caverna	16S	1746847	1748368	CP029711
2635382967	Rhodococcus koreensis DSM 44498	Rhodococcus	koreensis DSM	44498	16S	7774419	7775940	FNSV00000000
2971810198	Klebsiella pneumoniae SCM96	Klebsiella	pneumoniae	SCM96	16S	817534	819073	CP028717, CP028716, CP028718
2844795991	Actinomadura luteofluorescens DSM 40398	Actinomadura	luteofluorescens DSM	40398	16S	3360223	3361742	JACCBA000000000
2848272366	Orientia tsutsugamushi UT76	Orientia	tsutsugamushi	UT76	16S	1493133	1494636	LS398552
2847214568	Propionibacterium freudenreichii PFRJS12-1	Propionibacterium	freudenreichii	PFRJS12-1	16S	1019108	1020626	LT604998
2971943889	Bacillus amyloliquefaciens ALB79	Bacillus	amyloliquefaciens	ALB79	16S	9762	11311	CP029071
2915241752	Duganella aquatilis FT25W	Duganella	aquatilis	FT25W	16S	1	256	WKJM00000000
2927378685	Bradyrhizobium japonicum USDA 50	Bradyrhizobium	japonicum USDA	50	16S	4637712	4639200	JANUDF000000000
2708973452	Dehalococcoidia bacterium SCGC AG-200-G22 (contamination screened)	Dehalococcoidia	bacterium SCGC	AG-200-G22 (contamination screened)	16S	11708	13209
2786895452	Candidatus Wolfebacteria bacterium CG_4_10_14_0_8_um_filter_37_11	Candidatus	Wolfebacteria bacterium	CG_4_10_14_0_8_um_filter_37_11	16S	567	3807	PFKZ00000000
2971961251	Bacillus amyloliquefaciens MT45	Bacillus	amyloliquefaciens	MT45	16S	91169	92718	CP011252
2971962153	Bacillus amyloliquefaciens MT45	Bacillus	amyloliquefaciens	MT45	16S	941739	943288	CP011252
2971961336	Bacillus amyloliquefaciens MT45	Bacillus	amyloliquefaciens	MT45	16S	155544	157093	CP011252
2849175816	Mucilaginibacter sp. E4BP6	Mucilaginibacter	sp.	E4BP6	16S	410	1931	JACCBZ000000000
2569834428	Mannheimia haemolytica MhBrain2012	Mannheimia	haemolytica	MhBrain2012	16S	1402	2956	ATSZ00000000
2671464162	Nitrosospira sp. Nsp18	Nitrosospira	sp.	Nsp18	16S	61988	63527	FMWY00000000
2969288727	Pseudomonas putida NX-1	Pseudomonas	putida	NX-1	16S	5725829	5727363	CP030750
2676805715	Micromonospora phaseoli CGMCC 4.7038	Micromonospora	phaseoli CGMCC	4.7038	16S	152	1673	FNYV00000000
2971961347	Bacillus amyloliquefaciens MT45	Bacillus	amyloliquefaciens	MT45	16S	161623	163172	CP011252
2776230943	Luteimonas abyssi XH031	Luteimonas	abyssi	XH031	16S	64414	65961	JUKH00000000
2883415933	Anabaena sp. YBS01	Anabaena	sp.	YBS01	16S	6920299	6921699	CP034058
2849983603	Weissella confusa EJ12	Weissella	confusa	EJ12	16S	1	466	PVSH00000000
2765237632	Bifidobacterium pseudocatenulatum MP80	Bifidobacterium	pseudocatenulatum	MP80	16S	2248733	2250263
2971679821	Bordetella pertussis J038	Bordetella	pertussis	J038	16S	3227243	3228773	CP012087
2971961186	Bacillus amyloliquefaciens MT45	Bacillus	amyloliquefaciens	MT45	16S	31329	32878	CP011252
2971961162	Bacillus amyloliquefaciens MT45	Bacillus	amyloliquefaciens	MT45	16S	9762	11311	CP011252
2971961763	Bacillus amyloliquefaciens MT45	Bacillus	amyloliquefaciens	MT45	16S	568802	570351	CP011252
2971964164	Bacillus amyloliquefaciens MT45	Bacillus	amyloliquefaciens	MT45	16S	2880353	2881902	CP011252
2912999757	Pseudomonas aeruginosa Ocean-1175	Pseudomonas	aeruginosa	Ocean-1175	16S	2072931	2074466	CP022525
2884359212	Pontibacter pudoricolor BT214	Pontibacter	pudoricolor	BT214	16S	3631137	3632658	CP048106
2971805142	Klebsiella pneumoniae INF042	Klebsiella	pneumoniae	INF042	16S	1207118	1208657	CP024543, CP024542, CP024544
2971689467	Bordetella pertussis E365	Bordetella	pertussis	E365	16S	827829	829359	CP025387
2971854785	Bacillus amyloliquefaciens W1	Bacillus	amyloliquefaciens	W1	16S	13011	14567	CP028375
2891263675	Granulicella sp. L60	Granulicella	sp.	L60	16S	99372	100873	LMUR00000000
2617665100	Frateuria terrea DSM 26515	Frateuria	terrea DSM	26515	16S	3743	5284	FNYC00000000
2958034088	Stenotrophomonas maltophilia 13146	Stenotrophomonas	maltophilia	13146	16S	323	1869	NIVS00000000
2778090049	Corynebacterium flavescens DSM 20296 Genome sequencing	Corynebacterium	flavescens DSM 20296 Genome	sequencing	16S	1286445	1287976	CP009246
2709682563	Nitrospirae bacterium RBG_16_43_8	Nitrospirae	bacterium	RBG_16_43_8	16S	1	981	MHEJ00000000
2971858131	Bacillus amyloliquefaciens W1	Bacillus	amyloliquefaciens	W1	16S	3201951	3203500	CP028375
2616833461	Sulfurimonas sp. SCGC AD-682-M21 (contamination screened)	Sulfurimonas	sp. SCGC	AD-682-M21 (contamination screened)	16S	4062	5585
2712864138	Betaproteobacteria bacterium RIFCSPLOWO2_12_FULL_64_23	Betaproteobacteria	bacterium	RIFCSPLOWO2_12_FULL_64_23	16S	2667	4227	MERK00000000
2528309557	Deinococcus murrayi DSM 11303	Deinococcus	murrayi DSM	11303	16S	78177	79570	AXWT00000000
2806491729	Bradyrhizobium sachari BR 10555	Bradyrhizobium	sachari BR	10555	16S	195491	196983	VITU00000000
2933158065	Actinobacteria sp. 049238	Actinobacteria	sp.	49238	16S	244	1762
2863398065	Micromonospora polyrhachis DSM 45886	Micromonospora	polyrhachis DSM	45886	16S	474195	475711	JACHJW000000000
2521387982	Thioalkalivibrio sp. AKL10	Thioalkalivibrio	sp.	AKL10	16S	17480	18901	ARMQ00000000
2587471965	Aureispira sp. CCB-QB1	Aureispira	sp.	CCB-QB1	16S	165	1580	JHBV00000000
2899430305	Desulfovibrio senegalensis DSM 101509	Desulfovibrio	senegalensis DSM	101509	16S	1	1371	WAIE00000000
2688032883	Propionibacterium freudenreichii shermanii JS	Propionibacterium	freudenreichii shermanii	JS	16S	1510313	1511835	LN997841
2897671621	Xenorhabdus beddingii DSM 4764	Xenorhabdus	beddingii DSM	4764	16S	100	1642	MUBK00000000
2968665546	Corynebacterium sp. 48B	Corynebacterium	sp.	48B	16S	3634	5163	PQMN00000000
2980268841	Brucella sp. 10RB9210	Brucella	sp.	10RB9210	16S	4315	5855	WJXR00000000
2885153599	Pedobacter psychrodurus RP-3-21	Pedobacter	psychrodurus	RP-3-21	16S	280	1801	SJSO00000000
2919134563	Xanthomonas translucens pv. cerealis 1678	Xanthomonas	translucens pv. cerealis	1678	16S	361	1905
2636246563	Verrucomicrobia bacterium SCGC AAA242-O13 (unscreened)	Verrucomicrobia	bacterium SCGC	AAA242-O13 (unscreened)	16S	1	1298
2971854887	Bacillus amyloliquefaciens W1	Bacillus	amyloliquefaciens	W1	16S	97136	98685	CP028375
2957073795	Priestia megaterium AFS043082	Priestia	megaterium	AFS043082	16S	18	1569	NUKU00000000
2971761712	Klebsiella pneumoniae JNM10C3	Klebsiella	pneumoniae	JNM10C3	16S	2695407	2696946	CP030878, CP030877, CP030876
2861701959	Prosthecobacter dejongeii DSM 12251	Prosthecobacter	dejongeii DSM	12251	16S	3486	5031	JACHIF000000000
2897934874	Priestia megaterium YC4-R4	Priestia	megaterium	YC4-R4	16S	1807074	1808625	CP026738, CP026736, CP026740, CP026737, CP026739, CP026741
2971854875	Bacillus amyloliquefaciens W1	Bacillus	amyloliquefaciens	W1	16S	91310	92861	CP028375
2873482135	Nonomuraea angiospora DSM 43173	Nonomuraea	angiospora DSM	43173	16S	9985147	9986667	JADBEK000000000
2808901297	Agromyces sp. 23-23	Agromyces	sp.	23-23	16S	2055958	2057497	VFNA00000000
2887903698	Janthinobacterium tructae SNU WT1	Janthinobacterium	tructae SNU	WT1	16S	4923378	4924908	CP041185
2849499067	Sphingobacterium spiritivorum NCTC 11386	Sphingobacterium	spiritivorum NCTC	11386	16S	1107710	1109232	UGYY00000000
2876293481	Cutibacterium acnes T14475	Cutibacterium	acnes	T14475	16S	274595	276119	PCNG00000000
2971854971	Bacillus amyloliquefaciens W1	Bacillus	amyloliquefaciens	W1	16S	161784	163333	CP028375
2951222994	Noviherbaspirillum sp. L7-7A	Noviherbaspirillum	sp.	L7-7A	16S	3245634	3247164	JAHQRJ000000000
2603779043	Streptomyces noursei ATCC 11455 Genome sequencing	Streptomyces	noursei ATCC 11455 Genome	sequencing	16S	5723838	5725354
2972232909	Salmonella enterica enterica sv. Hillingdon N1529-D3	Salmonella	enterica enterica sv. Hillingdon	N1529-D3	16S	4163057	4164598	CP019410
2873944977	Leuconostoc mesenteroides cremoris LMGCF18	Leuconostoc	mesenteroides cremoris	LMGCF18	16S	267	1817	MPEH00000000
2919668143	Sphingopyxis sp. BE259	Sphingopyxis	sp.	BE259	16S	665943	667431
2636452782	Sphingopyxis fribergensis Kp5.2	Sphingopyxis	fribergensis	Kp5.2	16S	159525	161017	CP009123, CP009122
2741322876	Arctic96BD-19 cluster gammaproteobacterium SCGC AG-485_E17 (contamination screened)	Arctic96BD-19	cluster gammaproteobacterium SCGC	AG-485_E17 (contamination screened)	16S	22495	24037
2516196531	Methylophilus sp. 5	Methylophilus		sp.	16S	1098177	1099597	AZXN00000000
2858671223	Cupriavidus necator H16 DSM 428	Cupriavidus	necator H16 DSM	428	16S	1805113	1806643	CP039288, CP039287, CP039289
2506649461	Mucilaginibacter paludis TPT56, DSM 18603	DSM	18603	TPT56	16S	4764871	4766381	CM001403
2971855403	Bacillus amyloliquefaciens W1	Bacillus	amyloliquefaciens	W1	16S	578259	579808	CP028375
2899655234	Pedobacter helvus P-25	Pedobacter	helvus	P-25	16S	3757	5278	SRMP00000000
2971854808	Bacillus amyloliquefaciens W1	Bacillus	amyloliquefaciens	W1	16S	31282	32830	CP028375
2971902635	Bacillus anthracis London_499	Bacillus	anthracis	London_499	16S	4656139	4657690	CP029805, CP029806, CP029807
2926043153	Pseudomonas nitroreducens 381H	Pseudomonas	nitroreducens	381H	16S	275	1811	JALJXP000000000
2681842003	Rhodococcus opacus ATCC 51882	Rhodococcus	opacus ATCC	51882	16S	4393083	4394604	SOBY00000000
2931920605	Micromonospora sp. 023847	Micromonospora	sp.	23847	16S	59	1573
2971897417	Bacillus anthracis London_499	Bacillus	anthracis	London_499	16S	9208	10759	CP029805, CP029806, CP029807
2856044840	Cronobacter sakazakii cro3113W	Cronobacter	sakazakii	cro3113W	16S	1	431	NRJN00000000
2971898231	Bacillus anthracis London_499	Bacillus	anthracis	London_499	16S	742322	743873	CP029805, CP029806, CP029807
2866946627	Propionibacterium australiense ERS1670026	Propionibacterium	australiense	ERS1670026	16S	1	1437	UNQJ00000000
2971897501	Bacillus anthracis London_499	Bacillus	anthracis	London_499	16S	82324	83875	CP029805, CP029806, CP029807
2971897443	Bacillus anthracis London_499	Bacillus	anthracis	London_499	16S	29002	30553	CP029805, CP029806, CP029807
2873001248	Streptomyces albus DSM 41398	Streptomyces	albus DSM	41398	16S	3475346	3476873	CP010519
2883914119	Pseudodesulfovibrio cashew SRB007	Pseudodesulfovibrio	cashew	SRB007	16S	3303864	3305416	CP046400
2726057734	Microtetraspora niveoalba NBRC 15239	Microtetraspora	niveoalba NBRC	15239	16S	257339	258317	BBYM00000000
2971897751	Bacillus anthracis London_499	Bacillus	anthracis	London_499	16S	280452	282003	CP029805, CP029806, CP029807
2676335529	Delftia lacustris LMG 24775	Delftia	lacustris LMG	24775	16S	80	1616	FNPE00000000
2541372007	Arcobacter butzleri 7h1h	Arcobacter	butzleri	7h1h	16S	1796260	1797764	CP006615
2840847354	Peptoniphilus indolicus NCTC 11088	Peptoniphilus	indolicus NCTC	11088	16S	135798	137326	UGTH00000000
2623352350	Saccharibacterium bin_V90903B1	Saccharibacterium		bin_V90903B1	16S	48195	49573
2920400935	Wenzhouxiangella sp. XN201	Wenzhouxiangella	sp.	XN201	16S	97233	98794	JAAIVI00000000
2874040610	Cutibacterium acnes T35743	Cutibacterium	acnes	T35743	16S	274544	276068	PCNU00000000
2971897581	Bacillus anthracis London_499	Bacillus	anthracis	London_499	16S	145388	146939	CP029805, CP029806, CP029807
2667560556	Caldicellulosiruptor bescii MACB1019	Caldicellulosiruptor	bescii	MACB1019	16S	2525003	2526551	FUZL00000000
2580962325	Arcobacter lanthieri AF1430	Arcobacter	lanthieri	AF1430	16S	109479	110883	JATO00000000
2878074254	Actinomadura sp. BRA 177	Actinomadura	sp. BRA	177	16S	14	1531
2876159172	Aliarcobacter thereius LMG 24486	Aliarcobacter	thereius LMG	24486	16S	510088	511605	LLKQ00000000
2863227699	Micromonospora echinospora DSM 43036	Micromonospora	echinospora DSM	43036	16S	3247961	3249475	JACHJC000000000
2739524699	Limnohabitans sp. JGI_MCM14ME290 (contamination screened)	Limnohabitans	sp.	JGI_MCM14ME290 (contamination screened)	16S	975	2509
2971897736	Bacillus anthracis London_499	Bacillus	anthracis	London_499	16S	267153	268704	CP029805, CP029806, CP029807
2971897761	Bacillus anthracis London_499	Bacillus	anthracis	London_499	16S	290424	291975	CP029805, CP029806, CP029807
2971898031	Bacillus anthracis London_499	Bacillus	anthracis	London_499	16S	533184	534735	CP029805, CP029806, CP029807
2520518136	Acidobacteriaceae bacterium KBS 83	Acidobacteriaceae	bacterium KBS	83	16S	792328	793709	ARMD00000000
2907922768	Xanthomonas oryzae pv. oryzae XM9	Xanthomonas	oryzae pv. oryzae	XM9	16S	286376	287922	CP020334
2971897714	Bacillus anthracis London_499	Bacillus	anthracis	London_499	16S	246574	248125	CP029805, CP029806, CP029807
2929517362	Streptomyces sp. BV410-1	Streptomyces	sp.	BV410-1	16S	5531893	5533419
2748083264	Atribacteria bacterium JGI MDM2 LBsed72-3-E21 (contamination screened)	Atribacteria	bacterium JGI MDM2	LBsed72-3-E21 (contamination screened)	16S	8688	10277
2704330045	Sphingopyxis sp. H073	Sphingopyxis	sp.	H073	16S	290753	292245	LNSG00000000
649729218	Halanaerobium hydrogenoformans	Halanaerobium		hydrogenoformans	16S	1823018	1824555	CP002304
2980518084	Bacillus anthracis Sterne 34F2	Bacillus	anthracis Sterne	34F2	16S	2006255	2007800	CP019726, CP019727
640704490	Desulfotalea psychrophila LSv54	Desulfotalea	psychrophila	LSv54	16S	822144	823633	CR522871, CR522872, CR522870
2971701822	Bordetella pertussis H775	Bordetella	pertussis	H775	16S	849746	851276	CP011702
2640830252	Anaeromyxobacter sp. PSR-1	Anaeromyxobacter	sp.	PSR-1	16S	36	1596	BAZG00000000
640823458	Sulfurovum sp. NBC37-1	Sulfurovum	sp.	NBC37-1	16S	2394744	2396252	AP009179
2923640322	Nakamurella flavida DSM 26917	Nakamurella	flavida DSM	26917	16S	1384578	1386097
2888813207	Pseudomonas aeruginosa NCTC 13717	Pseudomonas	aeruginosa NCTC	13717	16S	339201	340736	UAUC00000000
2980517815	Bacillus anthracis Sterne 34F2	Bacillus	anthracis Sterne	34F2	16S	1789249	1790798	CP019726, CP019727
2743182074	Cupriavidus metallidurans NA1	Cupriavidus	metallidurans	NA1	16S	406	1941	JFZD00000000
2861615417	Inhella inkyongensis DSM 23958	Inhella	inkyongensis DSM	23958	16S	3818	5346	JACHHO000000000
2980518732	Bacillus anthracis Sterne 34F2	Bacillus	anthracis Sterne	34F2	16S	2607304	2608851	CP019726, CP019727
2980517498	Bacillus anthracis Sterne 34F2	Bacillus	anthracis Sterne	34F2	16S	1503258	1504806	CP019726, CP019727
2793059127	Bradyrhizobium stylosanthis BR 446	Bradyrhizobium	stylosanthis BR	446	16S	59	1549	LVEM00000000
2921042038	Sphingobacterium sp. UME9	Sphingobacterium	sp.	UME9	16S	393316	394157	LZZP00000000
2967937418	Cronobacter dublinensis cro3214W	Cronobacter	dublinensis	cro3214W	16S	1	427	NRNQ00000000
2980343519	Bordetella pertussis I382	Bordetella	pertussis	I382	16S	2057828	2059358	CP011737
2734899886	Kineosporia aurantiaca JCM 3230	Kineosporia	aurantiaca JCM	3230	16S	1	1270	BBHM00000000
2873561915	Brevilactibacter coleopterorum HDW11	Brevilactibacter	coleopterorum	HDW11	16S	3005900	3007415	CP049865
2644912414	Sphingomonas sp. Leaf62	Sphingomonas	sp.	Leaf62	16S	196	1687	LMLN00000000
2980389739	Klebsiella pneumoniae KP8	Klebsiella	pneumoniae	KP8	16S	5236381	5238001	CP025089
2965601127	Bordetella pertussis H636	Bordetella	pertussis	H636	16S	2358934	2360464	CP013881
2834457081	Rhodovulum sp. BSW8	Rhodovulum	sp.	BSW8	16S	446	1912	QNVX00000000
2980518027	Bacillus anthracis Sterne 34F2	Bacillus	anthracis Sterne	34F2	16S	1952985	1954531	CP019726, CP019727
2583046664	Composite genome from Trout Bog Hypolimnion pan-assembly TBhypo.metabat.6736	Composite	genome from Trout Bog Hypolimnion pan-assembly	TBhypo.metabat.6736	16S	10765	12179
2980517769	Bacillus anthracis Sterne 34F2	Bacillus	anthracis Sterne	34F2	16S	1745476	1747026	CP019726, CP019727
2585814786	Luteibacter sp. 9133	Luteibacter	sp.	9133	16S	172194	173620	JUHO00000000
2980517944	Bacillus anthracis Sterne 34F2	Bacillus	anthracis Sterne	34F2	16S	1889931	1891481	CP019726, CP019727
2623502336	Geodermatophilus ruber DSM 45317	Geodermatophilus	ruber DSM	45317	16S	76	1603	FOSW00000000
2908745932	Bradyrhizobium sp. UFLA03-84	Bradyrhizobium	sp.	UFLA03-84	16S	272430	273918	NSJY00000000
2647773373	Cutibacterium acnes PMH5	Cutibacterium	acnes	PMH5	16S	1700	3228	LJAS00000000
2980518111	Bacillus anthracis Sterne 34F2	Bacillus	anthracis Sterne	34F2	16S	2026024	2027575	CP019726, CP019727
2932277498	Streptosporangium sp. 000531	Streptosporangium	sp.	531	16S	81	1602
2789744413	Confluentibacter lentus HJM-3	Confluentibacter	lentus	HJM-3	16S	3824	5343	NIHE00000000
2926679309	Natronospira proteinivorans BSker1	Natronospira	proteinivorans	BSker1	16S	1172712	1174253	JALJYF000000000
648027256	Coleofasciculus chthonoplastes PCC 7420	Coleofasciculus	chthonoplastes PCC	7420	16S	166	1532	ABRS00000000
2980517778	Bacillus anthracis Sterne 34F2	Bacillus	anthracis Sterne	34F2	16S	1755438	1756989	CP019726, CP019727
2686697577	Leuconostoc mesenteroides mesenteroides BD3749	Leuconostoc	mesenteroides mesenteroides	BD3749	16S	145517	147071	CP014610
2771570157	Roseimicrobium gellanilyticum DSM 25532	Roseimicrobium	gellanilyticum DSM	25532	16S	106	1644	QNRR00000000
2516062686	Embleya scabrispora DSM 41855	Embleya	scabrispora DSM	41855	16S	176	1579	ARCJ00000000
2866979840	Actinoplanes sp. OR16	Actinoplanes	sp.	OR16	16S	6058214	6059728	AP019371
2951222976	Noviherbaspirillum sp. L7-7A	Noviherbaspirillum	sp.	L7-7A	16S	3219967	3221497	JAHQRJ000000000
2980517289	Bacillus anthracis Sterne 34F2	Bacillus	anthracis Sterne	34F2	16S	1294274	1295825	CP019726, CP019727
2903765769	Bradyrhizobium brasilense UFLA0613	Bradyrhizobium	brasilense	UFLA0613	16S	42154	43642	SNUC00000000
2812673395	unclassified Chloroflexi BinDG78mb42	unclassified	Chloroflexi	BinDG78mb42	16S	2734	4248
2700114980	Streptomyces caniscabiei 96-12	Streptomyces	caniscabiei	96-12	16S	1651	3181	LRTS00000000
2687371026	Ellin5290 bacterium JGI 023 (unscreened)	Ellin5290	bacterium JGI	023 (unscreened)	16S	1568	3094
2980517793	Bacillus anthracis Sterne 34F2	Bacillus	anthracis Sterne	34F2	16S	1768702	1770246	CP019726, CP019727
2936571924	Priestia megaterium AFS032489	Priestia	megaterium	AFS032489	16S	3131	4682	NUON00000000
2978731642	Klebsiella pneumoniae B31	Klebsiella	pneumoniae	B31	16S	4956574	4958113	CP035929
2978376725	Brucella sp. CMUL 014	Brucella	sp. CMUL	14	16S	334072	335556	MKPX00000000
2609552593	Dyella sp. OK004	Dyella	sp.	OK004	16S	195	1743	FOZI00000000
2932991464	Acanthopleuribacteraceae bacterium M133	Acanthopleuribacteraceae	bacterium	M133	16S	5960633	5962195	CP071793
2836718910	Ethanoligenens harbinense W1	Ethanoligenens	harbinense	W1	16S	451609	453112	CP030278
2916835284	Bacillus aquiflavi 3H-10	Bacillus	aquiflavi	3H-10	16S	41530	43082	JAAIWN00000000
2503633083	Thermoanaerobacter ethanolicus JW 200	Thermoanaerobacter	ethanolicus JW	200	16S	10484	12283	AEYS00000000
2919523597	Bacillus aryabhattai 3820	Bacillus	aryabhattai	3820	16S	14	1565
2737618122	Microcoleus vaginatus PCC9802	Microcoleus	vaginatus	PCC9802	16S	5028945	5030447
2969266837	Pseudomonas aeruginosa AR_0357	Pseudomonas	aeruginosa	AR_0357	16S	3297401	3298936	CP027166
2638742510	Bacillus aryabhattai B8W22	Bacillus	aryabhattai	B8W22	16S	27	1490	JYOO00000000
2971778617	Klebsiella pneumoniae AR_0066	Klebsiella	pneumoniae	AR_0066	16S	2428214	2429753	CP026752, CP026753, CP026751
2792446635	Rhodanobacter sp. C05	Rhodanobacter	sp.	C05	16S	274	1822	MUNQ00000000
2903005295	Cronobacter sakazakii cro392C1	Cronobacter	sakazakii	cro392C1	16S	1	423	NRMD00000000
2636508098	Bacillus aryabhattai C765	Bacillus	aryabhattai	C765	16S	16	1571	JXRC00000000, CM003163
2833039989	Akkermansia muciniphila YL44	Akkermansia	muciniphila	YL44	16S	2156178	2157689	CP021420
2820902600	Unclassified Actinobacteria Emb289P4bin58	Unclassified	Actinobacteria	Emb289P4bin58	16S	1	433
2897425893	Hymenobacter qilianensis JCM 19763	Hymenobacter	qilianensis JCM	19763	16S	2789967	2791479	CP060787, CP060784, CP060786, CP060788, CP060785
2965922483	Pseudomonas chlororaphis piscium ATCC 17411	Pseudomonas	chlororaphis piscium ATCC	17411	16S	6541765	6543301	CP027708
2629172487	Bacillus aryabhattai GZ03	Bacillus	aryabhattai	GZ03	16S	15	1570	JPIE00000000
2791833132	Candidatus Nucleicultrix amoebiphila FS5	Candidatus	Nucleicultrix amoebiphila	FS5	16S	114052	115542	CP008743
2922911688	Xanthomonas fuscans fuscans ISO118C1	Xanthomonas	fuscans fuscans	ISO118C1	16S	5167525	5169071	CP012054, CP012053
2978320579	Brucella sp. CMUL 034	Brucella	sp. CMUL	34	16S	4193	5677	MRUR00000000
2971658080	Bordetella pertussis E541	Bordetella	pertussis	E541	16S	2130876	2132406	CP016966
644739881	Flavobacterium johnsoniae UW101, ATCC 17061	ATCC	17061	UW101	16S	504223	505741	CP000685
2616679078	Reichenbachiella agariperforans DSM 26134	Reichenbachiella	agariperforans DSM	26134	16S	42433	43958	FRAA00000000
2923092630	Bacillus aryabhattai K13	Bacillus	aryabhattai	K13	16S	89868	91419	CP024035, CP024037, CP024036
2898985099	Akkermansia sp. BIOML-A6	Akkermansia	sp.	BIOML-A6	16S	46498	48009	VVKT00000000
2745186197	Dietzia cinnamea CD11_5	Dietzia	cinnamea	CD11_5	16S	1	1350	LSTT00000000
2834701747	Thioalkalivibrio halophilus HL17	Thioalkalivibrio	halophilus	HL17	16S	31530	33071	MUZR00000000
2971837200	Klebsiella pneumoniae WCHKP115069	Klebsiella	pneumoniae	WCHKP115069	16S	5278079	5279618	CP033403, CP033402, CP033404, CP033405
2742282482	Erythrobacter sp. HI0077	Erythrobacter	sp.	HI0077	16S	4019	5511	LWFR00000000
2980330970	Bordetella pertussis D521	Bordetella	pertussis	D521	16S	1922047	1923577	CP011169
2785765737	Delftia acidovorans JUb8	Delftia	acidovorans	JUb8	16S	3658	5194	RJUY00000000
2876330743	Cronobacter sakazakii cro59	Cronobacter	sakazakii	cro59	16S	1	433	NRJX00000000
2844197658	Comamonas sp. lk	Comamonas	sp.	lk	16S	725215	726747	UOOB00000000
2896277952	Lysobacter panacisoli JCM 19212	Lysobacter	panacisoli JCM	19212	16S	2032911	2034455	VLNU00000000
2875512061	Pseudomonas aeruginosa DHS01	Pseudomonas	aeruginosa	DHS01	16S	728602	730137	CP013993
2640924454	Streptomyces europaeiscabiei NRRL B-24443	Streptomyces	europaeiscabiei NRRL	B-24443	16S	254	1783	LCTL00000000
2659836386	Propionibacterium freudenreichii CIRM-BIA 527	Propionibacterium	freudenreichii CIRM-BIA	527	16S	3555	5077	CDAC00000000
2923092975	Bacillus aryabhattai K13	Bacillus	aryabhattai	K13	16S	407457	409008	CP024035, CP024037, CP024036
2972006370	Pseudomonas synxantha 2-79	Pseudomonas	synxantha	28887	16S	4873666	4875202	CP027755
2847219510	Propionibacterium freudenreichii ERS1366621	Propionibacterium	freudenreichii	ERS1366621	16S	1095544	1097062	LT618786, LT618785
2911936279	Variovorax sp. PAMC26660	Variovorax	sp.	PAMC26660	16S	2655812	2657346	CP060295
2923093033	Bacillus aryabhattai K13	Bacillus	aryabhattai	K13	16S	452942	454493	CP024035, CP024037, CP024036
2923092574	Bacillus aryabhattai K13	Bacillus	aryabhattai	K13	16S	35777	37328	CP024035, CP024037, CP024036
2824200890	Sphingobacterium sp. JUb56	Sphingobacterium	sp.	JUb56	16S	620319	621848	JACHWL000000000
2772095984	Panacagrimonas perspica DSM 26377	Panacagrimonas	perspica DSM	26377	16S	899280	900810	SOBT00000000
2745017465	Streptomyces scabiei 84-232	Streptomyces	scabiei	84-232	16S	18599	20128	LRSS00000000
2896349843	Lysobacter telluris YJ15	Lysobacter	telluris	YJ15	16S	32908	34452	JAANOY00000000
2896245816	Aurantiacibacter zhengii V18	Aurantiacibacter	zhengii	V18	16S	322572	324058	QXFL00000000
2834966284	Pontibacter actiniarum DSM 19842	Pontibacter	actiniarum DSM	19842	16S	4286198	4287719	CP021235, CP021236
2931812270	Bradyrhizobium sp. OAE829	Bradyrhizobium	sp.	OAE829	16S	3338632	3340122
646845743	Desulfurivibrio alkaliphilus AHT2	Desulfurivibrio	alkaliphilus	AHT2	16S	616282	617831	CP001940
2923097594	Bacillus aryabhattai K13	Bacillus	aryabhattai	K13	16S	4668623	4670174	CP024035, CP024037, CP024036
2923092807	Bacillus aryabhattai K13	Bacillus	aryabhattai	K13	16S	234323	235874	CP024035, CP024037, CP024036
2898545984	Sphingopyxis sp. GW247-27LB	Sphingopyxis	sp.	GW247-27LB	16S	543444	544932	NIWD00000000
2917571280	Coleofasciculus sp. FACHB-129	Coleofasciculus	sp.	FACHB-129	16S	3525	5015	JACJOH00000000
2840589881	Hymenobacter oligotrophus sh-6	Hymenobacter	oligotrophus	sh-6	16S	1015820	1017329	CP032319, CP032317, CP032318, CP032320
2923092813	Bacillus aryabhattai K13	Bacillus	aryabhattai	K13	16S	244454	246005	CP024035, CP024037, CP024036
2846757707	Cupriavidus metallidurans BS1	Cupriavidus	metallidurans	BS1	16S	2362190	2363719	CP037900, CP037902, CP037901
2931172550	Actinomadura madurae 000111	Actinomadura	madurae	111	16S	11	1533
2980355759	Bordetella pertussis J373	Bordetella	pertussis	J373	16S	1980172	1981702	CP026667
2856832655	Thermomonospora amylolytica YIM 77502	Thermomonospora	amylolytica YIM	77502	16S	1956324	1957840	CP032402
2616246891	Tepidiphilus thermophilus JCM 19170	Tepidiphilus	thermophilus JCM	19170	16S	171	1271	LIPU00000000
2969091452	Klebsiella quasipneumoniae D120-1	Klebsiella	quasipneumoniae	D120-1	16S	1156664	1158203	CP034679, CP034681, CP034678, CP034677, CP034682, CP034676, CP034680
2775131616	Brochothrix thermosphacta Bth-7807	Brochothrix	thermosphacta	Bth-7807	16S	152	1703	MDLN00000000
2923092560	Bacillus aryabhattai K13	Bacillus	aryabhattai	K13	16S	29840	31391	CP024035, CP024037, CP024036
2923098142	Bacillus aryabhattai K13	Bacillus	aryabhattai	K13	16S	4200	5750	CP024035, CP024037, CP024036
2698414751	Streptomyces sp. 3214.6	Streptomyces	sp.	3214.6	16S	7704783	7706312	LT670819
2905808167	Cronobacter sakazakii cro1539A1-2	Cronobacter	sakazakii	cro1539A1-2	16S	1	475	NRMH00000000
2511685975	Corynebacterium variabile DSM 44702	Corynebacterium	variabile DSM	44702	16S	693098	694602	CP002917
2971678661	Bordetella pertussis J038	Bordetella	pertussis	J038	16S	2056867	2058392	CP012087
2971718838	Klebsiella pneumoniae LS356	Klebsiella	pneumoniae	LS356	16S	4662820	4664014	CP025638, CP025636, CP025637
2635158612	Pseudarcicella hirudinis DSM 25647	Pseudarcicella	hirudinis DSM	25647	16S	176	1685	FOXH00000000
2846651309	Leuconostoc mesenteroides CBA7131	Leuconostoc	mesenteroides	CBA7131	16S	145009	146559	CP021968, CP021967, CP021966, CP021969
2909683001	Aphanizomenon flos-aquae FACHB-1171	Aphanizomenon	flos-aquae	FACHB-1171	16S	2	1488	JACJRO00000000
2791066781	Alistipes sp. An66	Alistipes	sp.	An66	16S	3	1534	NFHT00000000
2888441525	Sphingomonas sp. IC081	Sphingomonas	sp.	IC081	16S	3553446	3554932	CP029768, CP029762, CP029766, CP029764, CP029769, CP029761, CP029767, CP029765, CP029763
2968950492	Bordetella pertussis H520	Bordetella	pertussis	H520	16S	2359974	2361504	CP011183
2965944660	Pseudomonas aeruginosa paerg009	Pseudomonas	aeruginosa	paerg009	16S	3098137	3099672	LR130533
2623359842	Saccharibacterium bin_V90401B6	Saccharibacterium		bin_V90401B6	16S	517542	519035
2792327064	Nonomuraea indica DRQ-2	Nonomuraea	indica	DRQ-2	16S	12	1537	PJOK00000000
2700975259	Gallionella sp. JGI CrystG Aug08-2-F8 (unscreened)	Gallionella	sp. JGI CrystG	Aug08-2-F8 (unscreened)	16S	1588	3133
2791314287	Nostoc cycadae WK-1	Nostoc	cycadae	WK-1	16S	78	1568	BDGE00000000
2700113164	Streptomyces caniscabiei 96-12	Streptomyces	caniscabiei	96-12	16S	2546	4076	LRTS00000000
2919866814	Actinoplanes tereljensis DSM 45572	Actinoplanes	tereljensis DSM	45572	16S	6645274	6646792
2785918972	Parcubacteria bacterium CG10_big_fil_rev_8_21_14_0_10_38_31	Parcubacteria	bacterium	CG10_big_fil_rev_8_21_14_0_10_38_31	16S	3724	6217	PFDM00000000
2650273087	Combined assembly of Ensifer endophytes JGI 0001058 (unscreened)	Combined	assembly of Ensifer endophytes JGI	0001058 (unscreened)	16S	1	681
2861653683	Rehaibacterium terrae DSM 25897	Rehaibacterium	terrae DSM	25897	16S	284	1822	JACHHX000000000
2855596529	Cupriavidus taiwanensis ERS2038966	Cupriavidus	taiwanensis	ERS2038966	16S	3134193	3135724	LT992572, LT976994, LT992573
2980772178	Salmonella enterica enterica ID100303	Salmonella	enterica enterica	ID100303	16S	4466647	4468082	CP039571, CP039570, CP039569
2923092711	Bacillus aryabhattai K13	Bacillus	aryabhattai	K13	16S	153749	155300	CP024035, CP024037, CP024036
2923092783	Bacillus aryabhattai K13	Bacillus	aryabhattai	K13	16S	210502	212053	CP024035, CP024037, CP024036
2978644032	Bordetella pertussis I755	Bordetella	pertussis	I755	16S	828881	830411	CP011744
2877806436	Pseudomonas aeruginosa PPF-1	Pseudomonas	aeruginosa	PPF-1	16S	6681326	6682861	CP023316
2923092536	Bacillus aryabhattai K13	Bacillus	aryabhattai	K13	16S	9176	10727	CP024035, CP024037, CP024036
2906144441	Citrobacter freundii S1284	Citrobacter	freundii	S1284	16S	11	1544	PQLY00000000
2876295247	Cutibacterium acnes UMB0211	Cutibacterium	acnes	UMB0211	16S	699830	701354	PKIU00000000
2637697920	Deinococcus soli N5	Deinococcus	soli	N5	16S	507112	508619	CP011389
2862214766	Streptomyces griseocarneus 132	Streptomyces	griseocarneus	132	16S	1	594	PENC00000000
2849502185	Sphingobacterium spiritivorum NCTC 11386	Sphingobacterium	spiritivorum NCTC	11386	16S	4627135	4628657	UGYY00000000
2786393180	Candidatus Atribacteria bacterium CG_4_9_14_3_um_filter_33_16	Candidatus	Atribacteria bacterium	CG_4_9_14_3_um_filter_33_16	16S	16748	18359	PFTV00000000
2771576287	Paucibacter toxinivorans DSM 16998	Paucibacter	toxinivorans DSM	16998	16S	1100557	1102095	SNXS00000000
2971648583	Bordetella pertussis H346	Bordetella	pertussis	H346	16S	828875	830405	CP011694
2800907139	Aliarcobacter butzleri NCTC 12481	Aliarcobacter	butzleri NCTC	12481	16S	1918819	1920339	LT906455
2737550886	Nitrosomonas sp. Nm141	Nitrosomonas	sp.	Nm141	16S	97200	98741	PZZT00000000
2935184292	Mucilaginibacter sp. UYCu711	Mucilaginibacter	sp.	UYCu711	16S	345102	346623
2569033511	Aliarcobacter faecis AF1078	Aliarcobacter	faecis	AF1078	16S	4413	5817	JARS00000000
2587736303	Methylibium sp. CF468	Methylibium	sp.	CF468	16S	76383	77795	JUGZ00000000
2855176979	Pectobacterium carotovorum BF20	Pectobacterium	carotovorum	BF20	16S	1	465	NCQM00000000
2923092810	Bacillus aryabhattai K13	Bacillus	aryabhattai	K13	16S	239389	240940	CP024035, CP024037, CP024036
2937698240	Stenotrophomonas rhizophila OG2	Stenotrophomonas	rhizophila	OG2	16S	172	1718	NCWX00000000
2884344808	Pontibacter russatus BT326	Pontibacter	russatus	BT326	16S	2432968	2434490	CP047984
2923093184	Bacillus aryabhattai K13	Bacillus	aryabhattai	K13	16S	596292	597843	CP024035, CP024037, CP024036
2871234499	Leuconostoc mesenteroides CECT 9266	Leuconostoc	mesenteroides CECT	9266	16S	3526	5076	OMPP00000000
2873418123	Streptomyces stelliscabiei DSM 41803	Streptomyces	stelliscabiei DSM	41803	16S	5990961	5992488	JADBGF000000000
2758471582	Vitreoscilla filiformis ATCC 15551	Vitreoscilla	filiformis ATCC	15551	16S	2901262	2902797	CP022425, CP022423, CP022424
2850399221	Bifidobacterium pullorum gallinarum CACC 514	Bifidobacterium	pullorum gallinarum CACC	514	16S	21537	23059	CP035465, CP035464
2923452296	Promicromonospora iranensis DSM 45554	Promicromonospora	iranensis DSM	45554	16S	4231133	4232655
2884830258	Aurantiacibacter spongiae HN-E23	Aurantiacibacter	spongiae	HN-E23	16S	964242	965728	RPFZ00000000
2933364642	Actinobacteria sp. 051152	Actinobacteria	sp.	51152	16S	33	1547
2633555174	Bacillus aryabhattai LK20	Bacillus	aryabhattai	LK20	16S	16	1566	LDUV00000000
2964077771	Fluviibacter phosphoraccumulans ICHIJ1	Fluviibacter	phosphoraccumulans	ICHIJ1	16S	1975841	1977382	AP022347, AP022348
2580580240	Arcobacter lanthieri AF1581	Arcobacter	lanthieri	AF1581	16S	99963	101367	JARV00000000
2646275891	Desulfovibrio vulgaris RCH1	Desulfovibrio	vulgaris	RCH1	16S	2657778	2659329	CP002297, CP002298
2633977911	Bacillus aryabhattai LK25	Bacillus	aryabhattai	LK25	16S	237	1586	LDWN00000000
2832503037	Sediminicola luteus HQA918	Sediminicola	luteus	HQA918	16S	29	1546	NBWU00000000
2980403280	Klebsiella pneumoniae CNR48	Klebsiella	pneumoniae	CNR48	16S	2409574	2411113	LS399318
2978669846	Bordetella pertussis H800	Bordetella	pertussis	H800	16S	1944023	1945553	CP011194
2914287499	Anabaena variabilis FACHB-164	Anabaena	variabilis	FACHB-164	16S	2	1491	JACJSU00000000
2509620733	Singulisphaera acidiphila MOB10, DSM 18658	DSM	18658	MOB10	16S	4641594	4642994	CP003364, CP003365, CP003367, CP003366
2884701821	Nonomuraea nitratireducens WYY166	Nonomuraea	nitratireducens	WYY166	16S	8502493	8504014	CP045572
2744809145	Bacillus aryabhattai M46	Bacillus	aryabhattai	M46	16S	1	1462	LQQQ00000000
2548796754	Escherichia coli P0304799.3	Escherichia	coli	P0304799.3	16S	5851	7918	APZX00000000
2893045456	Granulicella sp. L56	Granulicella	sp.	L56	16S	1101116	1102615	LMUS00000000
2841124890	Brochothrix thermosphacta BI	Brochothrix	thermosphacta	BI	16S	1387852	1389399	CP023483
2855971861	Cutibacterium acnes T14358	Cutibacterium	acnes	T14358	16S	181322	182846	PCNE00000000
2612362600	Verrucomicrobium sp. BvORR106	Verrucomicrobium	sp.	BvORR106	16S	3484	4950	BATR00000000
2775335736	Laribacter hongkongensis LHGZ1	Laribacter	hongkongensis	LHGZ1	16S	35090	36629	CP022115
2550693207	Herbaspirillum lusitanum P6-12	Herbaspirillum	lusitanum	P6-12	16S	971	2385	AJHH00000000
2787865659	Victivallales bacterium CCUG 44730	Victivallales	bacterium CCUG	44730	16S	4489161	4490672	CP027227
2586910124	Arcobacter lanthieri AF1440	Arcobacter	lanthieri	AF1440	16S	75559	76963	JARU00000000
644404754	Desulfonatronospira thiodismutans ASO3-1	Desulfonatronospira	thiodismutans	ASO3-1	16S	63295	64848	ACJN00000000
2839140020	Delftia acidovorans B15	Delftia	acidovorans	B15	16S	197	1732	PEKB00000000
2654641778	Bacillus aryabhattai T61	Bacillus	aryabhattai	T61	16S	3439	4994	JMTL00000000
2728038170	Blastococcus mobilis DSM 44272	Blastococcus	mobilis DSM	44272	16S	145	1670	FZNO00000000
2654641571	Bacillus aryabhattai T61	Bacillus	aryabhattai	T61	16S	4194319	4195874	JMTL00000000
2923523209	Pseudomonas otitidis SLBN-103	Pseudomonas	otitidis	SLBN-103	16S	3613144	3614679	JALJXM000000000
2978648934	Bordetella pertussis J175	Bordetella	pertussis	J175	16S	1611144	1612674	CP013901
2819799980	Actinoplanes teichomyceticus DSM 43866	Actinoplanes	teichomyceticus DSM	43866	16S	1176646	1178166	VIWY00000000
2816485510	Hydrogenispora ethanolica LX-B v.2	Hydrogenispora	ethanolica	LX-B	16S	826239	827763
2915135270	Pontixanthobacter aestiaquae KCTC 42006	Pontixanthobacter	aestiaquae KCTC	42006	16S	1121745	1123235	WTYZ00000000
2914001739	Coleofasciculus sp. FACHB-542	Coleofasciculus	sp.	FACHB-542	16S	290	1780	JACJPB00000000
2505790964	Runella slithyformis LSU4, DSM 19594	DSM	19594	LSU4	16S	1932891	1934383	CP002860, CP002864, CP002861, CP002863, CP002862, CP002859
641557912	Heliomicrobium modesticaldum Ice1	Heliomicrobium	modesticaldum	Ice1	16S	572647	574156	CP000930
2644303475	Rhizobacter sp. Root404	Rhizobacter	sp.	Root404	16S	1687101	1688635	LMDS00000000
2654641423	Bacillus aryabhattai T61	Bacillus	aryabhattai	T61	16S	4051053	4052608	JMTL00000000
2654642009	Bacillus aryabhattai T61	Bacillus	aryabhattai	T61	16S	121606	123161	JMTL00000000
2654641622	Bacillus aryabhattai T61	Bacillus	aryabhattai	T61	16S	4236071	4237626	JMTL00000000
2708833904	Janthinobacterium sp. TND4EL3	Janthinobacterium	sp.	TND4EL3	16S	29	1563	FTMV00000000
2758652523	Sphingobacterium sp. G1-14	Sphingobacterium	sp.	G1-14	16S	5096161	5097694	CP021381
2654642030	Bacillus aryabhattai T61	Bacillus	aryabhattai	T61	16S	142149	143704	JMTL00000000
2769699974	Acidipila sp. EB88	Acidipila	sp.	EB88	16S	1581820	1583325
2903009496	Cronobacter malonaticus cro645W	Cronobacter	malonaticus	cro645W	16S	1	571	NRMS00000000
2654641950	Bacillus aryabhattai T61	Bacillus	aryabhattai	T61	16S	62357	63912	JMTL00000000
2654641800	Bacillus aryabhattai T61	Bacillus	aryabhattai	T61	16S	27261	28816	JMTL00000000
2832066416	Aquiflexum aquatile Z0201	Aquiflexum	aquatile	Z0201	16S	45	1568	QMIK00000000
2972072044	Pseudomonas fluorescens SIK_W1	Pseudomonas	fluorescens	SIK_W1	16S	2121199	2122735	CP031450
2890956678	Sphingorhabdus contaminans KCTC32445	Sphingorhabdus	contaminans	KCTC32445	16S	1154924	1156414	VKKU00000000
2890064852	Geothermobacter hydrogeniphilus EPR-M	Geothermobacter	hydrogeniphilus	EPR-M	16S	24372	25931	NAAD00000000
2918316594	Pseudonocardia parietis DSM 45256	Pseudonocardia	parietis DSM	45256	16S	2828752	2830274	JAGINU000000000
2882211587	Chryseotalea sanaruensis	Chryseotalea		sanaruensis	16S	3032	4554	BHXQ00000000
2843196265	Cupriavidus taiwanensis ERS2038949	Cupriavidus	taiwanensis	ERS2038949	16S	3283478	3285009	LT976969, LT976967, LT976968
2705026550	Streptomyces europaeiscabiei 89-04	Streptomyces	europaeiscabiei	89-04	16S	4078	5607	LRTQ00000000
2965904119	Pseudomonas aeruginosa NCTC12903	Pseudomonas	aeruginosa	NCTC12903	16S	715013	716548	LR134309
2687782036	Arthrospira platensis YZ	Arthrospira	platensis	YZ	16S	1806769	1808261	CP013008
2885149628	Pedobacter sp. KBW06	Pedobacter	sp.	KBW06	16S	295	1816	QAJL00000000
2654642006	Bacillus aryabhattai T61	Bacillus	aryabhattai	T61	16S	116491	118046	JMTL00000000
2864822005	Bacillus arybhattai S00060	Bacillus	arybhattai	S00060	16S	59074	60219	JACJHT000000000
2970373075	Cronobacter dublinensis cro981C3	Cronobacter	dublinensis	cro981C3	16S	1	438	NROA00000000
2980762920	Salmonella enterica sv. Kentucky 201001922	Salmonella	enterica sv. Kentucky	201001922	16S	149106	150647	CP028357
2631975093	Arcobacter anaerophilus IR-1	Arcobacter	anaerophilus	IR-1	16S	359825	361345	JXXG00000000
2929129803	Sphingobacterium sp. JUb20	Sphingobacterium	sp.	JUb20	16S	2311280	2312809
2629502886	Thermoanaerobacter kivui DSM 2030	Thermoanaerobacter	kivui DSM	2030	16S	58274	59947	CP009170
2896945662	Streptomyces phaeolivaceus GY16	Streptomyces	phaeolivaceus	GY16	16S	7815387	7816912	CP045095, CP045096
2980266554	Brucella abortus NCTC 624	Brucella	abortus NCTC	624	16S	1605197	1606681	UFUE00000000
2910113297	Arthrospira platensis FACHB-439	Arthrospira	platensis	FACHB-439	16S	290	1778	JACJTL00000000
2978788245	Bacillus atrophaeus SRCM101359	Bacillus	atrophaeus	SRCM101359	16S	9383	10932	CP021500
2756738871	Catellatospora citrea DSM 44097	Catellatospora	citrea DSM	44097	16S	855380	856900	RAPR00000000
2739415397	Comamonas sp. 26	Comamonas	sp.	26	16S	11780	13316	PEFL00000000
2978788352	Bacillus atrophaeus SRCM101359	Bacillus	atrophaeus	SRCM101359	16S	96213	97762	CP021500
2505991652	Sphingobacterium sp. 21	Sphingobacterium	sp.	21	16S	704169	705678	CP002584
2858971855	Cutibacterium avidum CI855	Cutibacterium	avidum	CI855	16S	138606	139054	NBIR00000000
2711095486	Candidatus Amesbacteria bacterium RIFCSPLOWO2_01_FULL_48_25	Candidatus	Amesbacteria bacterium	RIFCSPLOWO2_01_FULL_48_25	16S	63372	64869	MEXN00000000
2874077651	Cronobacter sakazakii cro645A3-2	Cronobacter	sakazakii	cro645A3-2	16S	1	461	NRJV00000000
2502502716	Hymenobacter roseosalivarius AA-718, DSM 11622	DSM	11622	AA-718	16S	53	1555	FWWW00000000
644742161	Flavobacterium johnsoniae UW101, ATCC 17061	ATCC	17061	UW101	16S	3263822	3265340	CP000685
2978791410	Bacillus atrophaeus SRCM101359	Bacillus	atrophaeus	SRCM101359	16S	3111081	3112630	CP021500
2929312055	Bradyrhizobium japonicum USDA 105	Bradyrhizobium	japonicum USDA	105	16S	879653	881141	JAOQNW000000000
2914998909	Rhodoferax sp. BLA1	Rhodoferax	sp.	BLA1	16S	1	963	SZVI00000000
2897178740	Pseudomonas aeruginosa PB369	Pseudomonas	aeruginosa	PB369	16S	6258906	6260441	CP025049
2758696407	Qipengyuania flava VG1	Qipengyuania	flava	VG1	16S	309545	311035	CP022528
2918583395	Pseudomonas aeruginosa DSM 50071	Pseudomonas	aeruginosa DSM	50071	16S	4032660	4034195	JALJXB000000000
2879181717	Sphingomonas sp. 35-24zxx	Sphingomonas	sp.	35-24zxx	16S	139	1627	JROG00000000
2785237767	Ochrobactrum sp. BH3	Ochrobactrum	sp.	BH3	16S	4130	5615	SLYR00000000
2980789825	Salmonella enterica enterica sv. Typhi 311189_221186	Salmonella	enterica enterica sv. Typhi	311189_221186	16S	2692124	2693665	CP029924, CP029923
2509740724	Desulfomonile tiedjei DCB-1, DSM 6799	DSM	6799	DCB-1	16S	3288170	3289606	CP003361, CP003360
2516699467	Rhodopseudomonas palustris JA1, ATCC BAA-37	ATCC	BAA-37	JA1	16S	284	1651
2978789188	Bacillus atrophaeus SRCM101359	Bacillus	atrophaeus	SRCM101359	16S	971635	973184	CP021500
2883631591	Gimesia benthica E7	Gimesia	benthica	E7	16S	2820548	2822089	CP043930
2980795095	Salmonella enterica enterica sv. Typhi 311189_291186	Salmonella	enterica enterica sv. Typhi	311189_291186	16S	2691060	2692601	CP029894
2630512785	Delftia tsuruhatensis MTQ3	Delftia	tsuruhatensis	MTQ3	16S	50200	51736	LCZH00000000
2917008643	Pseudomonas aeruginosa H25883	Pseudomonas	aeruginosa	H25883	16S	702566	704101	CP033686
2879659854	Bifidobacterium pseudocatenulatum AF12-8A-LB	Bifidobacterium	pseudocatenulatum	AF12-8A-LB	16S	149644	151171	QSAD00000000
2671347268	Nitrosospira sp. Nl5	Nitrosospira	sp.	Nl5	16S	81353	82892	FMVQ00000000
2980574163	Pseudomonas aeruginosa FA-HZ1	Pseudomonas	aeruginosa	FA-HZ1	16S	3409690	3411225	CP017353
2856741294	Microbispora triticiradicis NEAU-HRDPA2-9	Microbispora	triticiradicis	NEAU-HRDPA2-9	16S	1	771	QFZU00000000
2742156039	Erythrobacter sp. HI0019	Erythrobacter	sp.	HI0019	16S	358	1850	LWEN00000000
649659598	Nitrospira defluvii	Nitrospira		defluvii	16S	1384637	1386163	FP929003
2509766311	Cylindrospermum stagnale PCC 7417	Cylindrospermum	stagnale PCC	7417	16S	279463	280830	CP003644, CP003643, CP003642, CP003645
2890832813	Runella sp. CRIBMP	Runella	sp.	CRIBMP	16S	15	832	JAAAKZ00000000
2888426931	Bradyrhizobium sp. 1(2017) 63S1MB	Bradyrhizobium		sp. (2017)	16S	7248428	7249916	CP050022
2914479478	Anabaena catenula FACHB-362	Anabaena	catenula	FACHB-362	16S	2	1491	JACJTQ00000000
2866789991	Nonomuraea terrae CH32	Nonomuraea	terrae	CH32	16S	118	1636	SMKQ00000000
2978788339	Bacillus atrophaeus SRCM101359	Bacillus	atrophaeus	SRCM101359	16S	90323	91872	CP021500
2971681445	Bordetella holmesii C690	Bordetella	holmesii	C690	16S	686742	688273	CP020653
2861730095	Pseudochrobactrum saccharolyticum DSM 25620	Pseudochrobactrum	saccharolyticum DSM	25620	16S	3949	5432	JACHIL000000000
2724678983	Candidatus Wolfebacteria bacterium RIFOXYD1_FULL_48_65	Candidatus	Wolfebacteria bacterium	RIFOXYD1_FULL_48_65	16S	4385	5901	MGIV00000000
2697265547	Bifidobacterium pseudocatenulatum DSM 20438	Bifidobacterium	pseudocatenulatum DSM	20438	16S	73647	75178	JDUK00000000
2629374713	Pontibacter korlensis X14-1T	Pontibacter	korlensis	X14-1T	16S	298789	300316	CP009621
2624582594	Limnohabitans sp. 63ED37-2	Limnohabitans	sp.	63ED37-2	16S	41877	43413	CP011774
2933611378	Verrucosispora sp. 003816	Verrucosispora	sp.	3816	16S	3572	5087
2916886447	Priestia megaterium NCTC 10342	Priestia	megaterium NCTC	10342	16S	2969279	2970830	UFSS00000000
2833033129	Akkermansia muciniphila AMDK-3	Akkermansia	muciniphila	AMDK-3	16S	2546177	2547688	CP024738
2889519339	Balneola sp. AG-891-I10	Balneola	sp.	AG-891-I10	16S	127472	129005	CACMHX00000000
640710583	Desulfovibrio alaskensis G20	Desulfovibrio	alaskensis	G20	16S	1309461	1310964	CP000112
2848916434	Propionibacterium freudenreichii PFRJS4	Propionibacterium	freudenreichii	PFRJS4	16S	708215	709733	LT576033
2978788434	Bacillus atrophaeus SRCM101359	Bacillus	atrophaeus	SRCM101359	16S	161173	162722	CP021500
2874746253	Mycoplasmopsis canis	Mycoplasmopsis		canis	16S	2260	3768	LR215020, LR215016, LR215018, LR215019, LR215012, LR215010, LR215014, LR215015, LR215021, LR215017, LR215011, LR215013
2867157145	Rhodococcus marinonascens NBRC 14363	Rhodococcus	marinonascens NBRC	14363	16S	3736	5253	BCXB00000000
2774875446	Polynucleobacter cosmopolitanus MWH-MoIso2	Polynucleobacter	cosmopolitanus	MWH-MoIso2	16S	440153	441689	NJGG00000000
2980847924	Salmonella enterica enterica sv. Brancaster sg_ww281	Salmonella	enterica enterica sv. Brancaster	sg_ww281	16S	1306903	1308444	CP037995, CP036166
2896148523	Roseburia sp. 1XD42-34	Roseburia	sp.	1XD42-34	16S	35	1600	QWLJ00000000
2911868104	Sulfurimonas sediminis S2-6	Sulfurimonas	sediminis	S2-6	16S	2289001	2290521	CP041235
2776908322	Corynebacterium phoceense MC1	Corynebacterium	phoceense	MC1	16S	62	1586	FLTI00000000
643798747	Deinococcus deserti VCD115	Deinococcus	deserti	VCD115	16S	14128	15634	CP001116, CP001117, CP001115, CP001114
639105506	Aurantimonas manganoxydans SI85-9A1	Aurantimonas	manganoxydans	SI85-9A1	16S	348036	349511	AAPJ00000000
2968718017	Brucella abortus ML5	Brucella	abortus	ML5	16S	1063330	1064814	QITW00000000
2978788877	Bacillus atrophaeus SRCM101359	Bacillus	atrophaeus	SRCM101359	16S	627853	629402	CP021500
649641554	Propionibacterium freudenreichii shermanii CIRM-BIA1	Propionibacterium	freudenreichii shermanii	CIRM-BIA1	16S	1979359	1980870	FN806773
2844268020	Pedobacter xixiisoli S27	Pedobacter	xixiisoli	S27	16S	605	2124	SSBV00000000
2978788270	Bacillus atrophaeus SRCM101359	Bacillus	atrophaeus	SRCM101359	16S	29955	31504	CP021500
2558308035	Alteribacter aurantiacus DSM 18675	Alteribacter	aurantiacus DSM	18675	16S	259	1692	AUCJ00000000
2861435427	Bacillus benzoevorans DSM 5391	Bacillus	benzoevorans DSM	5391	16S	22	1372	JACHGK000000000
2980801042	Salmonella enterica enterica sv. Typhi 311189_268186	Salmonella	enterica enterica sv. Typhi	311189_268186	16S	3531819	3533360	CP029884, CP029883
2752525529	Armatimonadetes bacterium Uphvl-Ar1	Armatimonadetes	bacterium	Uphvl-Ar1	16S	2472376	2473891	CP021423
2837017479	Sulfurisoma sediminicola BSN1	Sulfurisoma	sediminicola	BSN1	16S	618493	620030	BHVV00000000
2794465548	Bacillus beveridgei MLTeJB	Bacillus	beveridgei	MLTeJB	16S	91676	93246	CP012502
2794466071	Bacillus beveridgei MLTeJB	Bacillus	beveridgei	MLTeJB	16S	590131	591700	CP012502
2645505016	Pedobacter sp. Leaf176	Pedobacter	sp.	Leaf176	16S	1007438	1008963	LMPD00000000
2883463632	Rhodocytophaga rosea 172606-1	Rhodocytophaga	rosea	172606-1	16S	5429587	5431093	CP048222
2980385325	Klebsiella pneumoniae KP8	Klebsiella	pneumoniae	KP8	16S	751752	753372	CP025089
2794465470	Bacillus beveridgei MLTeJB	Bacillus	beveridgei	MLTeJB	16S	11905	13475	CP012502
2794466598	Bacillus beveridgei MLTeJB	Bacillus	beveridgei	MLTeJB	16S	1147630	1149200	CP012502
2972185693	Salmonella enterica FDAARGOS_319	Salmonella	enterica	FDAARGOS_319	16S	617565	619105	CP027411, CP027412
2965949006	Pseudomonas aeruginosa AES1R	Pseudomonas	aeruginosa	AES1R	16S	700574	702089	CP037926
2823949307	Streptosporangium becharense CECT 8961	Streptosporangium	becharense CECT	8961	16S	36	1559	JACHWA000000000
2766051735	Flavobacterium commune PK15	Flavobacterium	commune	PK15	16S	2603988	2605505	CP017774
2980631861	Pseudomonas aeruginosa FDAARGOS_571	Pseudomonas	aeruginosa	FDAARGOS_571	16S	1551616	1553151	CP033833
2784464231	Micromonospora sp. Llam0	Micromonospora	sp.	Llam0	16S	1619831	1621351	RJJY00000000
2562806518	Bryobacter aggregatus DSM 18758	Bryobacter	aggregatus DSM	18758	16S	256709	258087	JNIF00000000
2929077095	Ochrobactrum sp. BH3	Ochrobactrum	sp.	BH3	16S	424773	426254
2915809992	Collinsella aerofaciens BIOML-A15	Collinsella	aerofaciens	BIOML-A15	16S	1	531	WWSW00000000
2794465494	Bacillus beveridgei MLTeJB	Bacillus	beveridgei	MLTeJB	16S	38095	39665	CP012502
2794465562	Bacillus beveridgei MLTeJB	Bacillus	beveridgei	MLTeJB	16S	97902	99472	CP012502
2847257085	Arcobacter peruensis PSE-93	Arcobacter	peruensis	PSE-93	16S	2187335	2188851	CP032363
2794468274	Bacillus beveridgei MLTeJB	Bacillus	beveridgei	MLTeJB	16S	2847564	2849134	CP012502
2723643614	Agromyces sp. AR33	Agromyces	sp.	AR33	16S	3937463	3938996	CP013979
2931914474	Micromonospora carbonacea var. aurantiaca 000198	Micromonospora	carbonacea var. aurantiaca	198	16S	31	1545
2913678618	Pseudomonas aeruginosa E113	Pseudomonas	aeruginosa	E113	16S	5814732	5816267
2682101222	Pontibacter ramchanderi LP43	Pontibacter	ramchanderi	LP43	16S	3793	5319	PJMU00000000
2805798749	Fischerella thermalis CCMEE 5198	Fischerella	thermalis CCMEE	5198	16S	1	954	NMQF00000000
2957070679	Priestia megaterium TPD7007	Priestia	megaterium	TPD7007	16S	55934	56963	QDFO00000000
2524256390	Azonexus hydrophilus DSM 23864	Azonexus	hydrophilus DSM	23864	16S	109	1528	AUCE00000000
2844866992	Sphaerisporangium krabiense DSM 45790	Sphaerisporangium	krabiense DSM	45790	16S	4836938	4838457	JACHBR000000000
2861518667	Flammeovirga kamogawensis DSM 26273	Flammeovirga	kamogawensis DSM	26273	16S	1	997	JACHGS000000000
2790974470	Ochrobactrum sp. MYb15	Ochrobactrum	sp.	MYb15	16S	1840274	1841759	PCOO00000000
2895230597	Agromyces laixinhei HY045	Agromyces	laixinhei	HY045	16S	187	1713	WBIT00000000
2901267954	Bacillus capparidis DSM 103394	Bacillus	capparidis DSM	103394	16S	1	1409	JAFDST000000000
2580798152	Arcobacter sp. AF1028	Arcobacter	sp.	AF1028	16S	4413	5817	JART00000000
2916882690	Priestia megaterium NCTC 10342	Priestia	megaterium NCTC	10342	16S	316331	317882	UFSS00000000
2849359985	Acidovorax sp. YL-MeA13-2016	Acidovorax	sp.	YL-MeA13-2016	16S	5263251	5264783	JACCCD000000000
2722709603	Leuconostoc lactis WiKim40	Leuconostoc	lactis	WiKim40	16S	389181	390734	CP016601, CP016599, CP016600, CP016598
2889140344	Shimia sp. R9_3	Shimia	sp.	R9_3	16S	4021	5480
2690332719	Janthinobacterium sp. LM6	Janthinobacterium	sp.	LM6	16S	6253071	6254605	CP019510
648192949	Sulfurimonas autotrophica OK10, DSM 16294	DSM	16294	OK10	16S	2120484	2121990	CP002205
2904745234	Rhodococcus jostii NBRC 16295	Rhodococcus	jostii NBRC	16295	16S	300	1816	BCWY00000000
2888133204	Micromonospora sp. WMMC415	Micromonospora	sp.	WMMC415	16S	4715806	4717321	CP046104
2838519107	Ralstonia sp. USDA918EZ1	Ralstonia	sp.	USDA918EZ1	16S	1	696
2969089815	Klebsiella pneumoniae KSB1_7E	Klebsiella	pneumoniae	KSB1_7E	16S	4982823	4984362	CP024497, CP024498, CP024496
2843837797	Propionibacterium acidifaciens FDAARGOS_576	Propionibacterium	acidifaciens	FDAARGOS_576	16S	453126	454645	CP033719
2888755871	Pseudomonas aeruginosa paerg007	Pseudomonas	aeruginosa	paerg007	16S	672104	673639	UWXD00000000
2898433977	Mucilaginibacter corticis MAH-19	Mucilaginibacter	corticis	MAH-19	16S	1611493	1613014	VLPK00000000
2873414898	Streptomyces stelliscabiei DSM 41803	Streptomyces	stelliscabiei DSM	41803	16S	2443932	2445459	JADBGF000000000
2844510462	Acidovorax sp. 1608163	Acidovorax	sp.	1608163	16S	659144	660672	CP033069
2658544805	Gammaproteobacteria bacterium SCGC AC-312_B22 - v2 (unscreened)	Gammaproteobacteria	bacterium SCGC AC-312_B22 -	v2 (unscreened)	16S	21206	22747
2968938160	Bordetella pertussis H698	Bordetella	pertussis	H698	16S	2408605	2410135	CP013084
2980522285	Bacillus cereus CC-1	Bacillus	cereus	CC-1	16S	286300	287850	CP023183, CP023181, CP023179, CP023182, CP023180
2503606330	Geitlerinema sp. PCC 7407	Geitlerinema	sp. PCC	7407	16S	420059	421535	CP003591
2622735659	Reichenbachiella faecimaris DSM 26133	Reichenbachiella	faecimaris DSM	26133	16S	922629	924154	FWYF00000000
2828394566	Sphingopyxis panaciterrae DSM 27164	Sphingopyxis	panaciterrae DSM	27164	16S	31815	33303	JAASQN000000000
2850544057	Cupriavidus taiwanensis ERS2038945	Cupriavidus	taiwanensis	ERS2038945	16S	1071462	1072995	LT992570, LT976874, LT992571
2508841339	Thermanaerovibrio velox DSM 12556	Thermanaerovibrio	velox DSM	12556	16S	783055	784457	CM001377
2883286181	Tolypothrix sp. PCC 7910	Tolypothrix	sp. PCC	7910	16S	2048160	2049646	CP050440, CP050446, CP050443, CP050441, CP050445, CP050444, CP050442
2971345176	Corynebacterium sp. 71B	Corynebacterium	sp.	71B	16S	3634	5163	PQMI00000000
2620557720	Unclassified Chloroflexi bacterium bin156	Unclassified	Chloroflexi bacterium	bin156	16S	18843	20344
2236684950	Candidatus TM7 s1 (unscreened)	Candidatus	TM7	s1 (unscreened)	16S	12468	13840
2841072895	Orientia tsutsugamushi Karp	Orientia	tsutsugamushi	Karp	16S	1205182	1206685	LS398548
2980522279	Bacillus cereus CC-1	Bacillus	cereus	CC-1	16S	279111	280661	CP023183, CP023181, CP023179, CP023182, CP023180
2616858395	Sulfurovum sp. SCGC AD-702-L15 (contamination screened)	Sulfurovum	sp. SCGC	AD-702-L15 (contamination screened)	16S	65681	67191
2834947701	Brochothrix thermosphacta TMW 2.1564	Brochothrix	thermosphacta TMW	2.1564	16S	1282288	1283835	CP016839, CP016840
2732613272	Priestia flexa NBRC 15715	Priestia	flexa NBRC	15715	16S	6	1562	BCVD00000000
2776336491	Sulfurospirillum sp. SL2-2	Sulfurospirillum	sp.	SL2-2	16S	2835461	2836973	CP021979
2980605537	Pseudomonas aeruginosa PA34	Pseudomonas	aeruginosa	PA34	16S	5152630	5154165	CP032552
2922376715	Bradyrhizobium sp.144S4	Bradyrhizobium		sp.144S4	16S	7817037	7818525	JAAOLC00000000
2980522745	Bacillus cereus CC-1	Bacillus	cereus	CC-1	16S	775224	776774	CP023183, CP023181, CP023179, CP023182, CP023180
2980541760	Pseudomonas sp. SGAir0191	Pseudomonas	sp.	SGAir0191	16S	874765	876301	CP025035
2776194314	Calothrix sp. NIES-3974	Calothrix	sp.	NIES-3974	16S	1159115	1160604	AP018254
2616845872	Sulfurimonas sp. SCGC AD-690-C15 (contamination screened)	Sulfurimonas	sp. SCGC	AD-690-C15 (contamination screened)	16S	163	1687
2526151753	Acidobacteriaceae bacterium TAA 166	Acidobacteriaceae	bacterium TAA	166	16S	1167788	1169169	ATWD00000000
2862207909	Streptomyces griseocarneus 132	Streptomyces	griseocarneus	132	16S	1	477	PENC00000000
2972400728	Staphylococcus pseudintermedius 53_88	Staphylococcus	pseudintermedius	53_88	16S	1145641	1147192	CP035740
2861187585	Nonomuraea soli DSM 45533	Nonomuraea	soli DSM	45533	16S	2015	3534	JACDUR000000000
2742187323	Erythrobacter sp. HI0038	Erythrobacter	sp.	HI0038	16S	521	2011	LWEW00000000
2638744430	Gracilibacteria bacterium SCGC AD-698-O07 (unscreened)	Gracilibacteria	bacterium SCGC	AD-698-O07 (unscreened)	16S	4843	6320
2901956863	Desulfovibrio sulfodismutans DSM 3696	Desulfovibrio	sulfodismutans DSM	3696	16S	6954	8505	JAAGRQ00000000
2871225942	Leuconostoc lactis CCK940	Leuconostoc	lactis	CCK940	16S	1709953	1711502	NQLF00000000
2969365233	Pseudomonas chlororaphis piscium SLPH10	Pseudomonas	chlororaphis piscium	SLPH10	16S	4984067	4985603	CP027710
2884939639	Lysobacter lycopersici CC-Bw-6	Lysobacter	lycopersici	CC-Bw-6	16S	1437712	1439256	CP041742
643540766	Desulfovibrio vulgaris Miyazaki F	Desulfovibrio	vulgaris Miyazaki	F	16S	2806723	2808258	CP001197
2980521978	Bacillus cereus CC-1	Bacillus	cereus	CC-1	16S	28675	30226	CP023183, CP023181, CP023179, CP023182, CP023180
2913678107	Pseudomonas aeruginosa E113	Pseudomonas	aeruginosa	E113	16S	5288721	5290256
2980521953	Bacillus cereus CC-1	Bacillus	cereus	CC-1	16S	8902	10453	CP023183, CP023181, CP023179, CP023182, CP023180
2980522036	Bacillus cereus CC-1	Bacillus	cereus	CC-1	16S	82019	83569	CP023183, CP023181, CP023179, CP023182, CP023180
2913265539	Micromonospora sp. HB375	Micromonospora	sp.	HB375	16S	5614094	5615608	JAGGJO000000000
2972186388	Salmonella enterica FDAARGOS_319	Salmonella	enterica	FDAARGOS_319	16S	1354065	1355606	CP027411, CP027412
2517243294	Mastigocladopsis repens PCC 10914	Mastigocladopsis	repens PCC	10914	16S	5027419	5028787	ALVW00000000
2898075138	Evansella clarkii DSM 8720	Evansella	clarkii DSM	8720	16S	1011048	1012615	MTIV00000000
2907971344	Xanthomonas citri pv. citri TX160042	Xanthomonas	citri pv. citri	TX160042	16S	642561	644107	CP020884, CP020883, CP020882
2698508145	Flavobacterium haoranii DSM 22807	Flavobacterium	haoranii DSM	22807	16S	653	2172	FQZH00000000
2980522128	Bacillus cereus CC-1	Bacillus	cereus	CC-1	16S	150799	152350	CP023183, CP023181, CP023179, CP023182, CP023180
2874077923	Cronobacter sakazakii cro645A3-2	Cronobacter	sakazakii	cro645A3-2	16S	1	437	NRJV00000000
2888726598	Pseudomonas aeruginosa AR_0110	Pseudomonas	aeruginosa	AR_0110	16S	5581556	5583091	CP029745
2858672943	Cupriavidus necator H16 DSM 428	Cupriavidus	necator H16 DSM	428	16S	3576778	3578309	CP039288, CP039287, CP039289
2729496792	Aliarcobacter cryaerophilus L398	Aliarcobacter	cryaerophilus	L398	16S	3560	5081	LRUR00000000
2698170597	Flavobacterium fontis DSM 25660	Flavobacterium	fontis DSM	25660	16S	104	1623	FQVQ00000000
2772003477	Jeotgalicoccus halotolerans DSM 17274	Jeotgalicoccus	halotolerans DSM	17274	16S	151	1705	QUMW00000000
2263234934	Thermomicrobium sp. HL1	Thermomicrobium	sp.	HL1	16S	260	1657
2980522296	Bacillus cereus CC-1	Bacillus	cereus	CC-1	16S	299512	301062	CP023183, CP023181, CP023179, CP023182, CP023180
2835295792	Pelomonas sp. HMWF004	Pelomonas	sp.	HMWF004	16S	285	1808	QAJF00000000
2980522312	Bacillus cereus CC-1	Bacillus	cereus	CC-1	16S	316481	318031	CP023183, CP023181, CP023179, CP023182, CP023180
2583205377	Desulfofundulus australicus DSM 11792	Desulfofundulus	australicus DSM	11792	16S	1	966	FQUW00000000
2634738092	Allokutzneria albata DSM 44149	Allokutzneria	albata DSM	44149	16S	554806	556327	LT629701
2978650557	Bordetella pertussis J175	Bordetella	pertussis	J175	16S	3226191	3227721	CP013901
2980522257	Bacillus cereus CC-1	Bacillus	cereus	CC-1	16S	258583	260133	CP023183, CP023181, CP023179, CP023182, CP023180
2816328379	Propioniferax innocua DSM 8251	Propioniferax	innocua DSM	8251	16S	20401	21918	VFOR00000000
2971653925	Bordetella pertussis I136	Bordetella	pertussis	I136	16S	2074910	2076440	CP011723
2823998911	Corynebacterium glutamicum ATCC 13287	Corynebacterium	glutamicum ATCC	13287	16S	1722082	1723605	JAAOYZ000000000
2848462389	Nostoc linckia z6	Nostoc	linckia	z6	16S	163270	164758	LAHB00000000
2980526977	Bacillus cereus CC-1	Bacillus	cereus	CC-1	16S	4716221	4717771	CP023183, CP023181, CP023179, CP023182, CP023180
2980993811	Staphylococcus pseudintermedius 49_44	Staphylococcus	pseudintermedius	49_44	16S	178660	180211	CP035743
2752159270	Unclassified Cyclobacteriaceae HKU-BAC5	Unclassified	Cyclobacteriaceae	HKU-BAC5	16S	32790	33411
2978670293	Bordetella pertussis H800	Bordetella	pertussis	H800	16S	2377698	2379228	CP011194
2980522305	Bacillus cereus CC-1	Bacillus	cereus	CC-1	16S	308652	310202	CP023183, CP023181, CP023179, CP023182, CP023180
2894771243	Roseomonas coralli M0104	Roseomonas	coralli	M0104	16S	3753	5243	SNVJ00000000
2980522049	Bacillus cereus CC-1	Bacillus	cereus	CC-1	16S	87731	89281	CP023183, CP023181, CP023179, CP023182, CP023180
2505394671	Thermoanaerobacter sp.	Thermoanaerobacter		sp.	16S	115	1717
2920971329	Sphingopyxis sp. LK2115	Sphingopyxis	sp.	LK2115	16S	50239	51727	JABWGQ00000000
2502855360	Aminomonas paucivorans GLU-3, DSM 12260	DSM	12260	GLU-3	16S	680844	682355	CM001022
2872567426	Pseudomonas aeruginosa paerg012	Pseudomonas	aeruginosa	paerg012	16S	709147	710682	LR130537
2929136624	Agrobacterium sp. R-31762 Hybrid assembly	Agrobacterium	sp. R-31762 Hybrid	assembly	16S	3423712	3425196
2722362826	Firmicutes bacterium RBG_13_65_8	Firmicutes	bacterium	RBG_13_65_8	16S	3890	5422	MGWG00000000
2922911288	Xanthomonas fuscans fuscans ISO118C1	Xanthomonas	fuscans fuscans	ISO118C1	16S	4702020	4703566	CP012054, CP012053
2886894599	Poseidonibacter sp. SJOD-M-5	Poseidonibacter	sp.	SJOD-M-5	16S	191	1707	WFKJ00000000
2776165915	Calothrix sp. NIES-4101	Calothrix	sp.	NIES-4101	16S	82435	83926	AP018279, AP018280, AP018275, AP018277, AP018278, AP018274, AP018276
644749289	Cupriavidus taiwanensis LMG 19424	Cupriavidus	taiwanensis LMG	19424	16S	3137402	3138938	CU633751, CU633749, CU633750
2711892012	Xanthomonas translucens pv. phlei LMG 730	Xanthomonas	translucens pv. phlei LMG	730	16S	357	1904	CXOJ00000000
2883185924	Trichormus variabilis 0441	Trichormus	variabilis	441	16S	5206635	5208123	CP047242, CP047243, CP047245, CP047244, CP047246
2776330952	Sulfurospirillum sp. JPD-1	Sulfurospirillum	sp.	JPD-1	16S	2763062	2764574	CP023275
2902606167	Micromonospora sp. KC207	Micromonospora	sp.	KC207	16S	161	1675	SMKJ00000000
2980329894	Bordetella pertussis D521	Bordetella	pertussis	D521	16S	826779	828309	CP011169
2971608611	Bordetella pertussis J223	Bordetella	pertussis	J223	16S	2328697	2330227	CP017160
2897857194	Streptomyces sp. HM190	Streptomyces	sp.	HM190	16S	5013254	5014780	CP047318
2936480854	Weizmannia coagulans R11	Weizmannia	coagulans	R11	16S	1656143	1657696	CP026649
2897446613	Modestobacter deserti CPCC 205251	Modestobacter	deserti CPCC	205251	16S	3755	5275	JAABOZ00000000
2905808626	Cronobacter sakazakii cro1539A1-2	Cronobacter	sakazakii	cro1539A1-2	16S	1	456	NRMH00000000
2753200861	Rhodoferax antarcticus DSM 24876	Rhodoferax	antarcticus DSM	24876	16S	807579	809119	CP019242, CP019241, CP019240
2980522532	Bacillus cereus CC-1	Bacillus	cereus	CC-1	16S	549826	551377	CP023183, CP023181, CP023179, CP023182, CP023180
2515866765	Gracilimonas tropica DSM 19535	Gracilimonas	tropica DSM	19535	16S	3938	5353	AQXG00000000
2978768792	Bacillus cereus M13	Bacillus	cereus	M13	16S	290385	291936	CP016362, CP016360, CP016361, CP016363
2814744225	Phaeobacter gallaeciensis P75	Phaeobacter	gallaeciensis	P75	16S	871683	873150	CP010673, CP010679, CP010674, CP010675, CP010677, CP010680, CP010676, CP010678
2630950569	Micromonospora purpureochromogenes DSM 43821	Micromonospora	purpureochromogenes DSM	43821	16S	3522227	3523747	LT607410
2695179363	Gammaproteobacteria bacterium SCGC AC-312_G02 - v2 (unscreened)	Gammaproteobacteria	bacterium SCGC AC-312_G02 -	v2 (unscreened)	16S	77	1618
2871084090	Aliarcobacter thereius 452	Aliarcobacter	thereius	452	16S	3825	5342	LCUK00000000
2884195348	Sutterella faecalis KGMB03119	Sutterella	faecalis	KGMB03119	16S	2077531	2079063	CP040882
2980026776	Enterobacter hormaechei steigerwaltii SMART_539	Enterobacter	hormaechei steigerwaltii	SMART_539	16S	83	1624	LPPV00000000
644801900	Solidesulfovibrio magneticus RS-1	Solidesulfovibrio	magneticus	RS-1	16S	1824930	1826478	AP010905, AP010904, AP010906
2711161513	Candidatus Gottesmanbacteria bacterium RIFCSPLOWO2_01_FULL_48_11	Candidatus	Gottesmanbacteria bacterium	RIFCSPLOWO2_01_FULL_48_11	16S	2186	4977	MFJY00000000
2964040674	Gimesia panareensis Pan153	Gimesia	panareensis	Pan153	16S	6283838	6285379	CP036317
2683943885	Leptolyngbya sp. O-77	Leptolyngbya	sp.	O-77	16S	5094073	5095559	AP017367
2710720240	Caldicellulosiruptor bescii RKCB125	Caldicellulosiruptor	bescii	RKCB125	16S	1499745	1501293
2978768543	Bacillus cereus M13	Bacillus	cereus	M13	16S	87925	89476	CP016362, CP016360, CP016361, CP016363
2978768774	Bacillus cereus M13	Bacillus	cereus	M13	16S	272869	274420	CP016362, CP016360, CP016361, CP016363
2978768745	Bacillus cereus M13	Bacillus	cereus	M13	16S	245029	246580	CP016362, CP016360, CP016361, CP016363
2850336162	Moraxella catarrhalis Z7546	Moraxella	catarrhalis	Z7546	16S	3587	5116	LXHB00000000
2978768444	Bacillus cereus M13	Bacillus	cereus	M13	16S	9190	10741	CP016362, CP016360, CP016361, CP016363
2562455383	Fibrella aestuarina BUZ 2	Fibrella	aestuarina	BUZ	16S	6271995	6273492	HE796683, HE796684
2881182975	Bradyrhizobium sp. TSA1	Bradyrhizobium	sp.	TSA1	16S	4152527	4154015	LFJC00000000
2871239117	Leuconostoc mesenteroides NCTC 12954	Leuconostoc	mesenteroides NCTC	12954	16S	148285	149835	UGPC00000000
2806523780	Bradyrhizobium macuxiense BR 10355	Bradyrhizobium	macuxiense BR	10355	16S	188449	189941	VITY00000000
2832454810	Runella aurantiaca YX9	Runella	aurantiaca	YX9	16S	2663	3241	QPIW00000000
2722160049	Melioribacter sp. GWF2_38_21	Melioribacter	sp.	GWF2_38_21	16S	1	951	MHBR00000000
2774447886	Flavobacterium johnsoniae JH0037	Flavobacterium	johnsoniae	JH0037	16S	3066846	3068363	RCWU00000000
2833624847	Nostoc linckia NIES-25	Nostoc	linckia	NIES-25	16S	4830681	4832169	AP018226, AP018224, AP018223, AP018222, AP018225
2980391432	Klebsiella quasipneumoniae ATCC 700603	Klebsiella	quasipneumoniae ATCC	700603	16S	1468576	1470115	CP014072, CP014073, CP014071
2776195293	Calothrix sp. NIES-3974	Calothrix	sp.	NIES-3974	16S	2362578	2364067	AP018254
2978768767	Bacillus cereus M13	Bacillus	cereus	M13	16S	265596	267147	CP016362, CP016360, CP016361, CP016363
2688069516	Planctomyces sp. SH-PL62	Planctomyces	sp.	SH-PL62	16S	5014297	5015822	CP011275, CP011276, CP011273, CP011274, CP011277
2931192091	Actinomadura sp. 049627	Actinomadura	sp.	49627	16S	1	1316
2516671513	Rhodopseudomonas palustris 1a1	Rhodopseudomonas	palustris	1a1	16S	490	1857
2980825932	Salmonella enterica enterica sv. Typhi 343077_214162	Salmonella	enterica enterica sv. Typhi	343077_214162	16S	3605584	3607125	CP029862
2862075128	Corynebacterium macginleyi CCUG 32361	Corynebacterium	macginleyi CCUG	32361	16S	3864	5381	REGE00000000
2596863936	Lysobacter ruishenii CGMCC 1.10136	Lysobacter	ruishenii CGMCC	1.10136	16S	199679	201105	VLKP00000000
2862036064	Corynebacterium glutamicum N24	Corynebacterium	glutamicum	N24	16S	100256	101780	AP017369
2599648187	Nonomuraea pusilla DSM 43357	Nonomuraea	pusilla DSM	43357	16S	1	1244	FOBF00000000
2978769202	Bacillus cereus M13	Bacillus	cereus	M13	16S	720524	722075	CP016362, CP016360, CP016361, CP016363
2807256928	Actinoplanes sp. SE50/110	Actinoplanes	sp.	SE50	16S	7488875	7490394	LT827010
2907996356	Xanthomonas hyacinthi CFBP 1156	Xanthomonas	hyacinthi CFBP	1156	16S	1802295	1803839	CP043476, CP043477
2578374804	Corynebacterium glyciniphilum AJ 3170	Corynebacterium	glyciniphilum AJ	3170	16S	3352417	3353932	CP006842, CP006843
2713357665	Deltaproteobacteria bacterium RIFOXYA2_FULL_55_11	Deltaproteobacteria	bacterium	RIFOXYA2_FULL_55_11	16S	11042	12603	MGSW00000000
2914169983	Mitsuaria sp. WAJ17	Mitsuaria	sp.	WAJ17	16S	3920	5448	JACJUG00000000
2978768470	Bacillus cereus M13	Bacillus	cereus	M13	16S	28931	30482	CP016362, CP016360, CP016361, CP016363
2519943315	Methylotenera sp. 73s	Methylotenera	sp.	73s	16S	1568979	1570398	ARWF00000000
2978768529	Bacillus cereus M13	Bacillus	cereus	M13	16S	82217	83768	CP016362, CP016360, CP016361, CP016363
2839890270	Cohnella abietis KCTC 43028	Cohnella	abietis KCTC	43028	16S	5177715	5179271	AP019400
2516401342	Pontibacter kolensis 206081	Pontibacter	kolensis	206081	16S	3461398	3462810
2758231442	Agromyces sp. OV429	Agromyces	sp.	OV429	16S	403	1932	QTTL00000000
2735813410	Glomeribacter phylotype 2	Glomeribacter		phylotype	16S	1445033	1446567
2978768624	Bacillus cereus M13	Bacillus	cereus	M13	16S	151139	152690	CP016362, CP016360, CP016361, CP016363
2887979197	Pedobacter sp. CJ43	Pedobacter	sp.	CJ43	16S	1659655	1661176	CP043329
2774445834	Flavobacterium johnsoniae JH0037	Flavobacterium	johnsoniae	JH0037	16S	803993	805510	RCWU00000000
2967889777	Cronobacter malonaticus cro138	Cronobacter	malonaticus	cro138	16S	1	469	NRMN00000000
2776119745	Akkermansia sp. KLE1797	Akkermansia	sp.	KLE1797	16S	400	1915	LTDG00000000
2841060728	Acidipropionibacterium jensenii JS279	Acidipropionibacterium	jensenii	JS279	16S	2006371	2007898	CP025571
2972058743	Pseudomonas sp. SXM-1	Pseudomonas	sp.	SXM-1	16S	783401	784936	CP038001
2859555035	Corynebacterium glutamicum B414	Corynebacterium	glutamicum	B414	16S	1523384	1524907	CP012297
2822735337	Enterobacter cancerogenus FDAARGOS_232	Enterobacter	cancerogenus	FDAARGOS_232	16S	3790781	3792319	POWA00000000
2935506573	Phormidium sp. AB48	Phormidium	sp.	AB48	16S	917080	918571
2927533582	Bradyrhizobium elkanii USDA 71	Bradyrhizobium	elkanii USDA	71	16S	3435415	3436903	JANUDP000000000
2978773652	Bacillus cereus M13	Bacillus	cereus	M13	16S	4879325	4880876	CP016362, CP016360, CP016361, CP016363
2630388789	Nitrosomonas communis Nm2	Nitrosomonas	communis	Nm2	16S	280940	282481	CP011451
2895882021	Frankia sp. BMG5.11	Frankia	sp.	BMG5.11	16S	13479	14967	SJXI00000000
2978678305	Bordetella pertussis J357	Bordetella	pertussis	J357	16S	2110005	2111535	CP026434
2978769004	Bacillus cereus M13	Bacillus	cereus	M13	16S	505878	507429	CP016362, CP016360, CP016361, CP016363
2978768785	Bacillus cereus M13	Bacillus	cereus	M13	16S	283278	284829	CP016362, CP016360, CP016361, CP016363
2914637216	Parasutterella excrementihominis BIOML-A14	Parasutterella	excrementihominis	BIOML-A14	16S	16258	17799	WNBZ00000000
2884676108	Duganella sp. AF9R3	Duganella	sp.	AF9R3	16S	4337325	4338855	CP051684
2776206505	Calothrix brevissima NIES-22	Calothrix	brevissima	NIES-22	16S	735819	737310	AP018215, AP018213, AP018207, AP018211, AP018209, AP018214, AP018212, AP018210, AP018208
2686699217	Leuconostoc mesenteroides mesenteroides BD3749	Leuconostoc	mesenteroides mesenteroides	BD3749	16S	1754009	1755563	CP014610
2971938486	Bacillus cereus M3	Bacillus	cereus	M3	16S	313393	314944	CP016316, CP016317
2831474276	Roseateles aquatilis CCUG 48205	Roseateles	aquatilis CCUG	48205	16S	39	1567	NIOF00000000
2971943057	Bacillus cereus M3	Bacillus	cereus	M3	16S	4620881	4622432	CP016316, CP016317
2971774206	Klebsiella pneumoniae AR_0148	Klebsiella	pneumoniae	AR_0148	16S	3790383	3791922	CP021951, CP021953, CP021952, CP021954, CP021950
2901530170	Desulfurobacterium sp. AV08	Desulfurobacterium	sp.	AV08	16S	8	1589
2971938459	Bacillus cereus M3	Bacillus	cereus	M3	16S	282146	283696	CP016316, CP016317
2933131511	Actinomadura sp. 049202	Actinomadura	sp.	49202	16S	21	1539
2971938425	Bacillus cereus M3	Bacillus	cereus	M3	16S	249706	251256	CP016316, CP016317
2876144342	Moraxella catarrhalis Z7547	Moraxella	catarrhalis	Z7547	16S	9	1538	LXHD00000000
2911867682	Sulfurimonas sediminis S2-6	Sulfurimonas	sediminis	S2-6	16S	1877569	1879089	CP041235
2980258448	Brucella melitensis NCTC 10509	Brucella	melitensis NCTC	10509	16S	770863	772347	UAQQ00000000
2971938211	Bacillus cereus M3	Bacillus	cereus	M3	16S	82304	83854	CP016316, CP016317
2971938453	Bacillus cereus M3	Bacillus	cereus	M3	16S	274953	276503	CP016316, CP016317
2914109595	Nodularia sp. LEGE 06071	Nodularia	sp. LEGE	6071	16S	3763	5288	JADEWH00000000
2849193233	Mucilaginibacter lappiensis ANJLi2	Mucilaginibacter	lappiensis	ANJLi2	16S	4098	5620	JACHCB000000000
2971938702	Bacillus cereus M3	Bacillus	cereus	M3	16S	535956	537506	CP016316, CP016317
2971938153	Bacillus cereus M3	Bacillus	cereus	M3	16S	28961	30511	CP016316, CP016317
2971938224	Bacillus cereus M3	Bacillus	cereus	M3	16S	88015	89565	CP016316, CP016317
2772076020	unclassified Myxococcales BinDmb72	unclassified	Myxococcales	BinDmb72	16S	52911	54457
648711323	Desulfovibrio fructosovorans JJ	Desulfovibrio	fructosovorans	JJ	16S	127	1663	AECZ00000000
2971938479	Bacillus cereus M3	Bacillus	cereus	M3	16S	305577	307127	CP016316, CP016317
2790826002	Afipia sp. MED728	Afipia	sp.	MED728	16S	98042	99532	NZFD00000000
2709552627	Planctomycetes bacterium RBG_16_64_12	Planctomycetes	bacterium	RBG_16_64_12	16S	4401	5791	MHYN00000000
2876815015	Bradyrhizobium algeriense RST89	Bradyrhizobium	algeriense	RST89	16S	11886	13376	PYCM00000000
2971938909	Bacillus cereus M3	Bacillus	cereus	M3	16S	749361	750912	CP016316, CP016317
2909685127	Microcoleus sp. FACHB-68	Microcoleus	sp.	FACHB-68	16S	209	1699	JACJOT00000000
2887832673	Porphyrobacter sp. HT-58-2	Porphyrobacter	sp.	HT-58-2	16S	3243895	3245379	CP022600
2971938470	Bacillus cereus M3	Bacillus	cereus	M3	16S	295357	296907	CP016316, CP016317
2726247153	Propionibacterium freudenreichii CIRM-BIA 118	Propionibacterium	freudenreichii CIRM-BIA	118	16S	286	1808	CCYN00000000
2971938303	Bacillus cereus M3	Bacillus	cereus	M3	16S	151084	152635	CP016316, CP016317
2978657590	Bordetella pertussis I387	Bordetella	pertussis	I387	16S	2055810	2057340	CP011201
2971938128	Bacillus cereus M3	Bacillus	cereus	M3	16S	9186	10736	CP016316, CP016317
2688185013	Cupriavidus nantongensis X1	Cupriavidus	nantongensis	X1	16S	558270	559808	CP014845, CP014844, CP014846
2935852190	Bradyrhizobium sp. RT5a	Bradyrhizobium	sp.	RT5a	16S	480297	481785
2876304382	Cutibacterium acnes P15-071	Cutibacterium	acnes	P15-071	16S	16426	17950	NOWN00000000
2965597066	Bordetella pertussis H782	Bordetella	pertussis	H782	16S	2412767	2414297	CP018035
2505959416	Hydrogenobaculum sp. SHO	Hydrogenobaculum	sp.	SHO	16S	1243760	1245194	CP002809
2734952393	Catenuloplanes castaneus JCM 9537	Catenuloplanes	castaneus JCM	9537	16S	8	1528	BBIC00000000
2921281987	Novosphingobium flavum NBRC 111647	Novosphingobium	flavum NBRC	111647	16S	241544	243028	JACLAW00000000
2923531101	Nitrobacter winogradskyi Nb-106	Nitrobacter	winogradskyi	Nb-106	16S	87099	88587
2927272895	Bradyrhizobium japonicum USDA 35	Bradyrhizobium	japonicum USDA	35	16S	2741765	2743253	JANUCW000000000
2965928176	Pseudomonas aeruginosa E80	Pseudomonas	aeruginosa	E80	16S	5288076	5289611	CP031677
2834948323	Brochothrix thermosphacta TMW 2.1564	Brochothrix	thermosphacta TMW	2.1564	16S	1904125	1905672	CP016839, CP016840
2914017933	Microcoleus sp. FACHB-61	Microcoleus	sp.	FACHB-61	16S	14	1513	JACJNY00000000
2866638219	Rubrobacter taiwanensis Yellowstone	Rubrobacter	taiwanensis	Yellowstone	16S	143452	145002	SKBU00000000
2896734834	Xanthomonas oryzae pv. oryzae CFBP7337	Xanthomonas	oryzae pv. oryzae	CFBP7337	16S	4563862	4565408	CP033175
2936616973	Priestia megaterium AFS099045	Priestia	megaterium	AFS099045	16S	14	1565	NVKN00000000
2884379722	Spirosoma sp. KCTC 42546	Spirosoma	sp. KCTC	42546	16S	674986	676492	CP041360
2978762865	Bacillus cereus ZB201708	Bacillus	cereus	ZB201708	16S	149404	150955	CP030982
2978762904	Bacillus cereus ZB201708	Bacillus	cereus	ZB201708	16S	192196	193747	CP030982
2509560863	Belliella baltica DSM 15883	Belliella	baltica DSM	15883	16S	2033003	2034415	CP003281
2506737135	Aquiflexum balticum BA160, DSM 16537	DSM	16537	BA160	16S	2057512	2058926	LT838813
2631111145	Saccharopolyspora kobensis DSM 44795	Saccharopolyspora	kobensis DSM	44795	16S	2654587	2656115	QBKV00000000
2978763131	Bacillus cereus ZB201708	Bacillus	cereus	ZB201708	16S	427059	428610	CP030982
2965584642	Bordetella pertussis J019	Bordetella	pertussis	J019	16S	2252305	2253835	CP011753
2635261425	Actinoplanes derwentensis DSM 43941	Actinoplanes	derwentensis DSM	43941	16S	4291136	4292656	LT629758
2910710073	Rufibacter sp. XAAS-G3-1	Rufibacter	sp.	XAAS-G3-1	16S	165	1677	JABFAM00000000
2968950052	Bordetella pertussis H520	Bordetella	pertussis	H520	16S	1926299	1927829	CP011183
2978768416	Bacillus cereus ZB201708	Bacillus	cereus	ZB201708	16S	5456238	5457789	CP030982
2888141019	Micromonospora sp. HM134	Micromonospora	sp.	HM134	16S	7166498	7168012	CP041061
2957042410	Priestia megaterium AFS052959	Priestia	megaterium	AFS052959	16S	3154	4705	NUHQ00000000
2824353855	Bradyrhizobium betae CECT 5829	Bradyrhizobium	betae CECT	5829	16S	116827	118315	JANTYR000000000
2978768332	Bacillus cereus ZB201708	Bacillus	cereus	ZB201708	16S	5383220	5384771	CP030982
2978762914	Bacillus cereus ZB201708	Bacillus	cereus	ZB201708	16S	202610	204161	CP030982
2978762892	Bacillus cereus ZB201708	Bacillus	cereus	ZB201708	16S	177425	178976	CP030982
2856929413	Micromonospora sp. B006	Micromonospora	sp.	B006	16S	6090595	6092109	CP030865
2957109381	Priestia megaterium NCTC 6005	Priestia	megaterium NCTC	6005	16S	35775	37326	UFSR00000000
2884087569	Kluyvera sp. PO2S7	Kluyvera	sp.	PO2S7	16S	1198359	1198593	CP050321
2874621857	Bradyrhizobium nanningense CCBAU 53390	Bradyrhizobium	nanningense CCBAU	53390	16S	32665	34153	LBJC00000000
2682058420	Halanaerobium kushneri ATCC 700103	Halanaerobium	kushneri ATCC	700103	16S	40	1594	FTNC00000000
2856491041	Corynebacterium durum DSM 45333	Corynebacterium	durum DSM	45333	16S	532959	534502	JACCFR000000000
2978762748	Bacillus cereus ZB201708	Bacillus	cereus	ZB201708	16S	58008	59559	CP030982
2735491648	Variovorax sp. YR752	Variovorax	sp.	YR752	16S	158351	159889	OCMW00000000
2654589668	Novosphingobium barchaimii LL02	Novosphingobium	barchaimii	LL02	16S	4035	5527	JACU00000000
2702347672	Bifidobacterium callitrichos DSM 23973	Bifidobacterium	callitrichos DSM	23973	16S	1	1074	JDUV00000000
2884929781	Mucilaginibacter sp. F39-2	Mucilaginibacter	sp.	F39-2	16S	296546	298063	CP051682, CP051683
2708531902	Ruminococcaceae bacterium JGI 000176CP_B03 (contamination screened)	Ruminococcaceae	bacterium JGI	000176CP_B03 (contamination screened)	16S	1	1431
2839885944	Cohnella abietis KCTC 43028	Cohnella	abietis KCTC	43028	16S	580758	582313	AP019400
2843853627	Aliiarcobacter cryaerophilus D2610	Aliiarcobacter	cryaerophilus	D2610	16S	1264105	1265622	CP032825
2978762920	Bacillus cereus ZB201708	Bacillus	cereus	ZB201708	16S	209721	211272	CP030982
2660255199	Bifidobacterium catenulatum DSM 16992	Bifidobacterium	catenulatum DSM	16992	16S	208	1716	JDTP00000000
2752880535	Paenalcaligenes hominis microbial	Paenalcaligenes	hominis	microbial	16S	2251671	2253208	CP019697
2867990964	Thermomonospora cellulosilytica DSM 45823	Thermomonospora	cellulosilytica DSM	45823	16S	2316766	2318282	JACJII000000000
2858138490	Akkermansia muciniphila GP36	Akkermansia	muciniphila	GP36	16S	384596	386107	PJKR00000000
2686829349	Pontibacter akesuensis AKS 1T	Pontibacter	akesuensis AKS	1T	16S	4180128	4181654	CP014766, CP014767
2784511803	Uncultured Actinobacteria Act4 m_cahll11	Uncultured	Actinobacteria Act4	m_cahll11	16S	1	930
2884462306	Nonlabens sp. SY33080	Nonlabens	sp.	SY33080	16S	125195	126720	CP050461
2711353291	Nitrospirae bacterium RIFCSPLOWO2_02_FULL_62_14	Nitrospirae	bacterium	RIFCSPLOWO2_02_FULL_62_14	16S	3871	5414	MHEU00000000
2716559222	Candidatus Wildermuthbacteria bacterium RIFCSPHIGHO2_02_FULL_48_16	Candidatus	Wildermuthbacteria bacterium	RIFCSPHIGHO2_02_FULL_48_16	16S	1	1024	MHTY00000000
2873624621	Hymenobacter sp. HDW8	Hymenobacter	sp.	HDW8	16S	386806	388318	CP049909, CP049907, CP049908
2927215613	Nitrobacter winogradskyi Nb-106	Nitrobacter	winogradskyi	Nb-106	16S	1588961	1590449	JALJZS000000000
2847264011	Aliarcobacter trophiarum LMG 25534	Aliarcobacter	trophiarum LMG	25534	16S	1403192	1404709	CP031367
2978768429	Bacillus cereus ZB201708	Bacillus	cereus	ZB201708	16S	5461948	5463499	CP030982
2978762898	Bacillus cereus ZB201708	Bacillus	cereus	ZB201708	16S	184682	186233	CP030982
2518091322	Salinispora pacifica DSM 45543	Salinispora	pacifica DSM	45543	16S	4108822	4110218	AQZB00000000
2978767705	Bacillus cereus ZB201708	Bacillus	cereus	ZB201708	16S	4759220	4760771	CP030982
2971741077	Klebsiella pneumoniae LS358	Klebsiella	pneumoniae	LS358	16S	5015484	5017023	CP025629
2815450864	Phaeobacter piscinae P42	Phaeobacter	piscinae	P42	16S	2459660	2461127	CP010693, CP010689, CP010695, CP010691, CP010692, CP010690, CP010694
2978768358	Bacillus cereus ZB201708	Bacillus	cereus	ZB201708	16S	5402962	5404513	CP030982
2867937178	Priestia megaterium KNU-01	Priestia	megaterium	KNU-01	16S	1997960	1999511	JALJWM000000000
2978763333	Bacillus cereus ZB201708	Bacillus	cereus	ZB201708	16S	638015	639566	CP030982
2888212617	Cutibacterium acnes NBRC 107605	Cutibacterium	acnes NBRC	107605	16S	597526	599050	AP019723
2874050468	Cutibacterium acnes P15-089	Cutibacterium	acnes	P15-089	16S	250898	252422	NOWJ00000000
2926493424	Bacillus chungangensis DSM 23837	Bacillus	chungangensis DSM	23837	16S	52	1336
2971653488	Bordetella pertussis I136	Bordetella	pertussis	I136	16S	1644376	1645906	CP011723
2971784020	Klebsiella pneumoniae AR_0068	Klebsiella	pneumoniae	AR_0068	16S	2218930	2220469	CP020069, CP020070, CP020067, CP020068
2838224268	Lysobacter sp. OAE881 (Illumina draft)	Lysobacter	sp.	OAE881 (Illumina draft)	16S	3498	5042	JADBDJ000000000
2971868758	Bacillus cytotoxicus CH_1	Bacillus	cytotoxicus	CH_1	16S	82749	84299	CP024121, CP024119, CP024122, CP024120
644840406	Maridesulfovibrio salexigens DSM 2638	Maridesulfovibrio	salexigens DSM	2638	16S	2470578	2472120	CP001649
2645120065	Sphingomonas sp. Leaf407	Sphingomonas	sp.	Leaf407	16S	1289141	1290633	LMQO00000000
2926961013	Bradyrhizobium sp. USDA 4538	Bradyrhizobium	sp. USDA	4538	16S	4781263	4782751	JALJZE000000000
2919847988	Pelomonas saccharophila BE314	Pelomonas	saccharophila	BE314	16S	3912	5435
2980399995	Klebsiella pneumoniae ST307PT03	Klebsiella	pneumoniae	ST307PT03	16S	4639682	4641221	CP022920, CP022919, CP022921
2515866323	Gracilimonas tropica DSM 19535	Gracilimonas	tropica DSM	19535	16S	152	1566	AQXG00000000
2687871849	Leuconostoc gelidum gasicomitatum KG16-1 LEKG1	Leuconostoc	gelidum gasicomitatum KG16-1	LEKG1	16S	1503239	1504792	LN890334, LN890331, LN890333, LN890332
2596245766	Parapedobacter luteus DSM 22899	Parapedobacter	luteus DSM	22899	16S	100819	102231	FUYS00000000
2649937400	Sulfurovum lithotrophicum ATCC BAA-797	Sulfurovum	lithotrophicum ATCC	BAA-797	16S	37817	39331	CP011308
2980802768	Salmonella enterica enterica 12C0807861	Salmonella	enterica enterica	12C0807861	16S	288828	290369	CP039601, CP039599, CP039600, CP039602
2789770025	Abyssicoccus albus S31	Abyssicoccus	albus	S31	16S	433580	435132	CP019573
2884196054	Sutterella faecalis KGMB03119	Sutterella	faecalis	KGMB03119	16S	2927958	2929490	CP040882
649439694	Populus balsamifera trichocarpa	Populus	balsamifera	trichocarpa	16S	102397	103887	AARH00000000
2869102507	Cutibacterium avidum 523_PAVI	Cutibacterium	avidum	523_PAVI	16S	18251	19775	JVDS00000000
2871376653	Cutibacterium acnes 09-258	Cutibacterium	acnes	09-258	16S	3649	5173	LKVF00000000
2887500368	Candidatus Chloroploca sp. M50-1	Candidatus	Chloroploca sp.	M50-1	16S	550	2077	SIJK00000000
2971673295	Bordetella pertussis J255	Bordetella	pertussis	J255	16S	829902	831432	CP026458
2823170212	Cupriavidus metallidurans Ni-2	Cupriavidus	metallidurans	Ni-2	16S	3438246	3439777	CP026545, CP026547, CP026544, CP026546
2971868771	Bacillus cytotoxicus CH_1	Bacillus	cytotoxicus	CH_1	16S	88592	90142	CP024121, CP024119, CP024122, CP024120
2870613538	Nonomuraea rubra DSM 43768	Nonomuraea	rubra DSM	43768	16S	4042755	4044273	JACHMI000000000
2957754169	Cronobacter malonaticus cro745W	Cronobacter	malonaticus	cro745W	16S	1	473	NRMR00000000
2721624972	Corynebacterium glutamicum ATCC 13869	Corynebacterium	glutamicum ATCC	13869	16S	113174	114702	CP016335, CP016336
2787202635	Nitrospirae bacterium CG_4_9_14_3_um_filter_44_28	Nitrospirae	bacterium	CG_4_9_14_3_um_filter_44_28	16S	1	938	PFVT00000000
2971719323	Klebsiella pneumoniae LS356	Klebsiella	pneumoniae	LS356	16S	5164486	5166106	CP025638, CP025636, CP025637
2971869408	Bacillus cytotoxicus CH_1	Bacillus	cytotoxicus	CH_1	16S	687117	688667	CP024121, CP024119, CP024122, CP024120
2971869013	Bacillus cytotoxicus CH_1	Bacillus	cytotoxicus	CH_1	16S	285620	287170	CP024121, CP024119, CP024122, CP024120
650885701	Novosphingobium sp. PP1Y	Novosphingobium	sp.	PP1Y	16S	1308896	1310372	FR856859, FR856862, FR856861, FR856860
2841124795	Brochothrix thermosphacta BI	Brochothrix	thermosphacta	BI	16S	1316718	1318265	CP023483
2786207162	candidate division Zixibacteria bacterium CG_4_9_14_3_um_filter_46_8	candidate	division Zixibacteria bacterium	CG_4_9_14_3_um_filter_46_8	16S	36976	38525	PFXJ00000000
2971872627	Bacillus cytotoxicus CH_1	Bacillus	cytotoxicus	CH_1	16S	3640241	3641791	CP024121, CP024119, CP024122, CP024120
2888028166	Malaciobacter canalis LMG 29148	Malaciobacter	canalis LMG	29148	16S	2072028	2073542	CP042812
2971869030	Bacillus cytotoxicus CH_1	Bacillus	cytotoxicus	CH_1	16S	303390	304940	CP024121, CP024119, CP024122, CP024120
2926772597	Catenuloplanes indicus DSM 44709	Catenuloplanes	indicus DSM	44709	16S	7729731	7731248
2839060596	Nocardiopsis sinuspersici UTMC102	Nocardiopsis	sinuspersici	UTMC102	16S	4931578	4933109	MCOK00000000
2914119550	Tychonema sp. LEGE 07203	Tychonema	sp. LEGE	7203	16S	42383	43871	JADEXD00000000
2980427717	Klebsiella michiganensis AACKY	Klebsiella	michiganensis	AACKY	16S	4991558	4993097	CP029770, CP029771
2980356210	Bordetella pertussis J373	Bordetella	pertussis	J373	16S	2413847	2415377	CP026667
2971869006	Bacillus cytotoxicus CH_1	Bacillus	cytotoxicus	CH_1	16S	277975	279525	CP024121, CP024119, CP024122, CP024120
2649372604	Bifidobacterium adolescentis BBMN23	Bifidobacterium	adolescentis	BBMN23	16S	1638067	1639597	CP010437
2888387248	Bradyrhizobium sp. LCT2	Bradyrhizobium	sp.	LCT2	16S	8836982	8838470	CP034431, CP034432
640708585	Dechloromonas aromatica RCB	Dechloromonas	aromatica	RCB	16S	870619	872148	CP000089
2913667474	Cupriavidus sp. KK10	Cupriavidus	sp.	KK10	16S	6199206	6200737
2911935388	Variovorax sp. PAMC26660	Variovorax	sp.	PAMC26660	16S	1754675	1756209	CP060295
2971868674	Bacillus cytotoxicus CH_1	Bacillus	cytotoxicus	CH_1	16S	9415	10965	CP024121, CP024119, CP024122, CP024120
2511901531	Arcobacter sp. L	Arcobacter	sp.	L	16S	2586203	2587718	AP012048, AP012049
2897934601	Priestia megaterium YC4-R4	Priestia	megaterium	YC4-R4	16S	1577081	1578632	CP026738, CP026736, CP026740, CP026737, CP026739, CP026741
2518242656	Streptomyces bottropensis ATCC 25435	Streptomyces	bottropensis ATCC	25435	16S	780960	782365	ARTP00000000
2835161030	Cohnella faecalis K2E09-144	Cohnella	faecalis	K2E09-144	16S	48523	50074	QXJM00000000
2917165814	Pseudomonas aeruginosa Y82	Pseudomonas	aeruginosa	Y82	16S	6079753	6081288	CP030912
2980020774	Enterobacter hormaechei steigerwaltii 24_ECLO	Enterobacter	hormaechei steigerwaltii	24_ECLO	16S	291	1832	JVOV00000000
2510827497	Candidatus Chlorothrix halophila	Candidatus	Chlorothrix	halophila	16S	16268	17641
2773012533	Rhodoferax sp. Bin2	Rhodoferax	sp.	Bin2	16S	247	1787
2658322863	Candidatus Phosphitivorax anaerolimi Phox-21	Candidatus	Phosphitivorax anaerolimi	Phox-21	16S	23288	24309
2612207686	Desulfonatronum thiodismutans MLF-1	Desulfonatronum	thiodismutans	MLF-1	16S	90	1649	JPIK00000000
2695028316	Thermophagus xiamenensis DSM 19012	Thermophagus	xiamenensis DSM	19012	16S	3586	5116	FONA00000000
2969289556	Pseudomonas synxantha R2-4-08W	Pseudomonas	synxantha	R2-4-08W	16S	805348	806884	CP027757
2971683204	Bordetella holmesii C690	Bordetella	holmesii	C690	16S	2381356	2382887	CP020653
2901030773	Delftia sp. DSM 12781	Delftia	sp. DSM	12781	16S	830	2362	JAFIBX000000000
2907970857	Xanthomonas citri pv. citri TX160042	Xanthomonas	citri pv. citri	TX160042	16S	73097	74643	CP020884, CP020883, CP020882
2915206876	Duganella alba FT9W	Duganella	alba	FT9W	16S	1	271	WKJN00000000
2587322933	Erythrobacter longus DSM 6997	Erythrobacter	longus DSM	6997	16S	92160	93649	JMIW00000000
2653207817	Pseudodesulfovibrio indicus J2	Pseudodesulfovibrio	indicus	J2	16S	2905989	2907543	CP014206
2971868850	Bacillus cytotoxicus CH_1	Bacillus	cytotoxicus	CH_1	16S	151859	153408	CP024121, CP024119, CP024122, CP024120
2734886878	Cellulomonas iranensis JCM 18110	Cellulomonas	iranensis JCM	18110	16S	197	1765	BBHH00000000
2933150355	Actinobacteria sp. 050284	Actinobacteria	sp.	50284	16S	14	1538
2884348155	Pontibacter sp. SGAir0037	Pontibacter	sp.	SGAir0037	16S	1254530	1256053	CP028093, CP028092
2735445025	Caldicellulosiruptor bescii RKCB131	Caldicellulosiruptor	bescii	RKCB131	16S	2357645	2359193	PEEZ00000000
2833899429	Blastomonas sp. CCH9-A1	Blastomonas	sp.	CCH9-A1	16S	4049	5537	LSHM00000000
2870763570	Actinomadura coerulea DSM 43675	Actinomadura	coerulea DSM	43675	16S	3913391	3914910	JACHMQ000000000
2878678199	Cutibacterium avidum T15	Cutibacterium	avidum	T15	16S	3640	5162	LLJJ00000000
2505958913	Hydrogenobaculum sp. SHO	Hydrogenobaculum	sp.	SHO	16S	775853	777287	CP002809
2922370327	Bradyrhizobium sp.144S4	Bradyrhizobium		sp.144S4	16S	1534774	1536262	JAAOLC00000000
2709932545	Candidatus Amesbacteria bacterium RIFCSPHIGHO2_01_FULL_47_34	Candidatus	Amesbacteria bacterium	RIFCSPHIGHO2_01_FULL_47_34	16S	10128	11635	MEXF00000000
2624913762	Micromonospora echinaurantiaca DSM 43904	Micromonospora	echinaurantiaca DSM	43904	16S	3833152	3834672	LT607750
2971869236	Bacillus cytotoxicus CH_1	Bacillus	cytotoxicus	CH_1	16S	509876	511426	CP024121, CP024119, CP024122, CP024120
2558308001	Actinomadura rifamycini DSM 43936	Actinomadura	rifamycini DSM	43936	16S	149	1545	AULB00000000
2582796160	Composite genome from Lake Mendota Epilimnion pan-assembly MEint.metabat.6450	Composite	genome from Lake Mendota Epilimnion pan-assembly	MEint.metabat.6450	16S	1	1077
2776416210	Actinoplanes sp. SE50	Actinoplanes	sp.	SE50	16S	2572872	2574391	CP023298
640526985	Pelotomaculum thermopropionicum SI	Pelotomaculum	thermopropionicum	SI	16S	1049070	1050595	AP009389
2971869025	Bacillus cytotoxicus CH_1	Bacillus	cytotoxicus	CH_1	16S	295875	297425	CP024121, CP024119, CP024122, CP024120
2583208772	Desulfacinum infernum DSM 9756	Desulfacinum	infernum DSM	9756	16S	27248	27944	FQVB00000000
2884428792	Dyella choica 4M-K27	Dyella	choica	4M-K27	16S	121	1665	RYYV00000000
2714941572	Propionibacterium freudenreichii CIRM-BIA 121	Propionibacterium	freudenreichii CIRM-BIA	121	16S	286	1808	CCYR00000000
2894394838	Luteimonas wenzhouensis YD-1	Luteimonas	wenzhouensis	YD-1	16S	291661	293205	VOHE00000000
2517768465	Quadrisphaera sp. R2A-380-A	Quadrisphaera	sp.	R2A-380-A	16S	4029	5423
2730607052	Acidovorax sp. 56	Acidovorax	sp.	56	16S	2924428	2925960	PEEV00000000
2843147053	Leuconostoc mesenteroides mesenteroides DRC0211	Leuconostoc	mesenteroides mesenteroides	DRC0211	16S	1561815	1563365	CP013016, CP014604, CP013017, CP014603, CP014602
2909617493	Coleofasciculus sp. FACHB-T130	Coleofasciculus	sp.	FACHB-T130	16S	3526	5016	JACJOG00000000
2815177192	Cupriavidus necator NH9	Cupriavidus	necator	NH9	16S	4055713	4057248	CP017757, CP017759, CP017760, CP017758
2971868700	Bacillus cytotoxicus CH_1	Bacillus	cytotoxicus	CH_1	16S	29246	30795	CP024121, CP024119, CP024122, CP024120
2980378204	Klebsiella quasivariicola KPN1705	Klebsiella	quasivariicola	KPN1705	16S	4849265	4850804	CP022825, CP022826, CP022824, CP022823
2878028668	Sphingobacterium nripensae DR205	Sphingobacterium	nripensae	DR205	16S	6217933	6219459
2915173125	Alistipes shahii BIOML-A1	Alistipes	shahii	BIOML-A1	16S	3889	5400	VVXJ00000000
2840994542	Actinomadura parvosata kistnae ERS1554153	Actinomadura	parvosata kistnae	ERS1554153	16S	1970146	1971667	OOHJ00000000
2980414538	Klebsiella pneumoniae DA33141	Klebsiella	pneumoniae	DA33141	16S	2516385	2517924	CP029589, CP029587, CP029588
2521835259	Thioalkalivibrio sp. ALE14	Thioalkalivibrio	sp.	ALE14	16S	15801	17222	AQXY00000000
2971652705	Bordetella pertussis I136	Bordetella	pertussis	I136	16S	828879	830409	CP011723
2980762978	Salmonella enterica sv. Kentucky 201001922	Salmonella	enterica sv. Kentucky	201001922	16S	197117	198658	CP028357
2563421416	Rhodococcus sp. UNC363MFTsu5.1	Rhodococcus	sp.	UNC363MFTsu5.1	16S	179	1141	JMLO00000000
2852723241	Streptosporangium sandarakinum DSM 45763	Streptosporangium	sandarakinum DSM	45763	16S	1735148	1736667	JACCCO000000000
2868789019	Aliarcobacter skirrowii 17-1201-3	Aliarcobacter	skirrowii	17-1201-3	16S	228	1745	QEYG00000000
2933330682	Actinobacteria sp. 050536	Actinobacteria	sp.	50536	16S	109	1630
2569113755	Cupriavidus metallidurans H1130	Cupriavidus	metallidurans	H1130	16S	117741	119154	AXBU00000000
2889436552	Parasutterella sp. NM82_D38	Parasutterella	sp.	NM82_D38	16S	99	947	WSRP00000000
2971868983	Bacillus cytotoxicus CH_1	Bacillus	cytotoxicus	CH_1	16S	257224	258774	CP024121, CP024119, CP024122, CP024120
2718175881	Sulfuriferula sp. AH1 re-analysis	Sulfuriferula	sp. AH1	re-analysis	16S	2765488	2767029
2899100035	Thioalkalivibrio denitrificans ALJD	Thioalkalivibrio	denitrificans	ALJD	16S	18643	20182	MVBK00000000
2929142064	Agrobacterium sp. R-72433 Hybrid assembly	Agrobacterium	sp. R-72433 Hybrid	assembly	16S	3457075	3458559
2821686898	Micromonospora sp. CNZ280	Micromonospora	sp.	CNZ280	16S	397292	398808	JAAOYP000000000
2595697962	Larkinella arboricola DSM 21851	Larkinella	arboricola DSM	21851	16S	97	1502	QLMC00000000
2827986098	Rufibacter quisquiliarum DSM 29854	Rufibacter	quisquiliarum DSM	29854	16S	202	1713	JACJIQ000000000
2812879292	Bacillus endophyticus Hbe603	Bacillus	endophyticus	Hbe603	16S	37516	39071	CP011974, CP015328, CP015326, CP015324, CP015323, CP015330, CP015327, CP015329, CP015325
2971362127	Corynebacterium yudongzhengii 2189	Corynebacterium	yudongzhengii	2189	16S	3818	5343	QEEZ00000000
2616824991	Sulfurovum sp. SCGC AC-213-D23 (contamination screened)	Sulfurovum	sp. SCGC	AC-213-D23 (contamination screened)	16S	15722	17232
2812879451	Bacillus endophyticus Hbe603	Bacillus	endophyticus	Hbe603	16S	192668	194223	CP011974, CP015328, CP015326, CP015324, CP015323, CP015330, CP015327, CP015329, CP015325
2914412961	Oscillatoriales cyanobacterium LEGE 11467	Oscillatoriales	cyanobacterium LEGE	11467	16S	3712	5202	JADEXN00000000
2730418095	Anaerolineales bacterium JdFR-64	Anaerolineales	bacterium	JdFR-64	16S	3661	5169	MTNZ00000000
2812879612	Bacillus endophyticus Hbe603	Bacillus	endophyticus	Hbe603	16S	350362	351917	CP011974, CP015328, CP015326, CP015324, CP015323, CP015330, CP015327, CP015329, CP015325
2558086645	Desulfovermiculus halophilus DSM 18834	Desulfovermiculus	halophilus DSM	18834	16S	40	1292	JIAK00000000
2856427360	Saccharopolyspora hordei DSM 44065	Saccharopolyspora	hordei DSM	44065	16S	1578249	1579781	JACCFJ000000000
2909559338	Dolichospermum sp. FACHB-1091	Dolichospermum	sp.	FACHB-1091	16S	1	1405	JACJSB00000000
640710564	Desulfovibrio alaskensis G20	Desulfovibrio	alaskensis	G20	16S	69874	71392	CP000112
2711463159	Chlamydiae bacterium RIFCSPLOWO2_02_FULL_49_12	Chlamydiae	bacterium	RIFCSPLOWO2_02_FULL_49_12	16S	14689	16247	MGMC00000000
2912541245	Klebsiella aerogenes FDAARGOS_363	Klebsiella	aerogenes	FDAARGOS_363	16S	691042	692580	CP023963
2774761716	Massilia sp. NR 4-1	Massilia	sp. NR	44652	16S	6305631	6307165	CP012201
2926915010	Bradyrhizobium elkanii USDA 29	Bradyrhizobium	elkanii USDA	29	16S	3177922	3179410	JALJZB000000000
2812879255	Bacillus endophyticus Hbe603	Bacillus	endophyticus	Hbe603	16S	10674	12229	CP011974, CP015328, CP015326, CP015324, CP015323, CP015330, CP015327, CP015329, CP015325
2812879556	Bacillus endophyticus Hbe603	Bacillus	endophyticus	Hbe603	16S	288500	290055	CP011974, CP015328, CP015326, CP015324, CP015323, CP015330, CP015327, CP015329, CP015325
2961871338	Corynebacterium sp. LK14	Corynebacterium	sp.	LK14	16S	310	1141	NOVQ00000000
2812767189	Corynebacterium striatum KC-Na-01	Corynebacterium	striatum	KC-Na-01	16S	2599534	2601054	CP021252, CP021253, CP021254
2812879606	Bacillus endophyticus Hbe603	Bacillus	endophyticus	Hbe603	16S	339955	341510	CP011974, CP015328, CP015326, CP015324, CP015323, CP015330, CP015327, CP015329, CP015325
2833628714	Chryseolinea soli KIS68-18	Chryseolinea	soli	KIS68-18	16S	903179	904698	CP032382
2645542209	Dyadobacter sp. Leaf189	Dyadobacter	sp.	Leaf189	16S	75	1584	LMPS00000000
2927429947	Bradyrhizobium japonicum USDA 57	Bradyrhizobium	japonicum USDA	57	16S	4025849	4027337	JANUDG000000000
2812879353	Bacillus endophyticus Hbe603	Bacillus	endophyticus	Hbe603	16S	96166	97721	CP011974, CP015328, CP015326, CP015324, CP015323, CP015330, CP015327, CP015329, CP015325
2972237678	Salmonella enterica enterica sv. Typhimurium STMU2UK	Salmonella	enterica enterica sv. Typhimurium	STMU2UK	16S	4305174	4306715	LT855376, LT855377
2734933572	Streptomyces phaeofaciens JCM 4814	Streptomyces	phaeofaciens JCM	4814	16S	319	1843	BBHU00000000
2936396804	Niallia circulans PK3_138	Niallia	circulans	PK3_138	16S	3223634	3225181	CP026033
2812879278	Bacillus endophyticus Hbe603	Bacillus	endophyticus	Hbe603	16S	31459	33014	CP011974, CP015328, CP015326, CP015324, CP015323, CP015330, CP015327, CP015329, CP015325
2812879838	Bacillus endophyticus Hbe603	Bacillus	endophyticus	Hbe603	16S	592756	594311	CP011974, CP015328, CP015326, CP015324, CP015323, CP015330, CP015327, CP015329, CP015325
2775931621	Aulosira laxa NIES-50	Aulosira	laxa	NIES-50	16S	6182848	6184339	AP018308, AP018310, AP018307, AP018312, AP018311, AP018309, AP018313
2695408400	Gallionella sp. JGI CrystG Aug3-1-I19 (contamination screened)	Gallionella	sp. JGI CrystG	Aug3-1-I19 (contamination screened)	16S	3428	4973
2731543218	Streptomyces sp. 1222.2	Streptomyces	sp.	1222.2	16S	7925144	7926674	OCNG00000000
2888406802	Bradyrhizobium sp. SG09	Bradyrhizobium	sp.	SG09	16S	2119694	2121182	AP021854
2812883806	Bacillus endophyticus Hbe603	Bacillus	endophyticus	Hbe603	16S	4428617	4430172	CP011974, CP015328, CP015326, CP015324, CP015323, CP015330, CP015327, CP015329, CP015325
2587341458	Anditalea andensis LY1	Anditalea	andensis	LY1	16S	39	1569	JMIH00000000
2812879609	Bacillus endophyticus Hbe603	Bacillus	endophyticus	Hbe603	16S	345159	346714	CP011974, CP015328, CP015326, CP015324, CP015323, CP015330, CP015327, CP015329, CP015325
2841155748	Thermoanaerobacter ethanolicus JW 200	Thermoanaerobacter	ethanolicus JW	200	16S	492026	493774	CP033580
2870842713	Kribbella italica DSM 28967	Kribbella	italica DSM	28967	16S	5137472	5138989	JACHMY000000000
2925775475	Pseudomonas aeruginosa paerg011	Pseudomonas	aeruginosa	paerg011	16S	5416820	5418355	LR130535
2725843685	Bacillus endophyticus KCTC 13922	Bacillus	endophyticus KCTC	13922	16S	16	1571	LTAP00000000
2841415337	Phaeobacter inhibens 2.10	Phaeobacter	inhibens	2.1	16S	3332291	3333754	CP031954, CP031952, CP031955, CP031953
2841066405	Luteimonas granuli Gr-4	Luteimonas	granuli	Gr-4	16S	2022977	2024521	CP042218
2838508161	Ralstonia sp. USDA918DW_A	Ralstonia	sp.	USDA918DW_A	16S	1	399
2980430977	Klebsiella pneumoniae AR_0125	Klebsiella	pneumoniae	AR_0125	16S	2644446	2645985	CP021856, CP021858, CP021860, CP021859, CP021857, CP021861
2524930711	Patulibacter americanus DSM 16676	Patulibacter	americanus DSM	16676	16S	138	1550	ATUD00000000
2598864737	Thermoactinomyces sp. Gus2-1	Thermoactinomyces	sp.	Gus2-1	16S	2444	3996	JPZM00000000
2805348205	Bacillus filamentosus HL2HP6	Bacillus	filamentosus	HL2HP6	16S	202827	204435	CP026636, CP026640, CP026638, CP026635, CP026637, CP026639
2805348565	Bacillus filamentosus HL2HP6	Bacillus	filamentosus	HL2HP6	16S	512971	514526	CP026636, CP026640, CP026638, CP026635, CP026637, CP026639
2877199590	Enterobacter roggenkampii FDAARGOS_523	Enterobacter	roggenkampii	FDAARGOS_523	16S	4197340	4198880	CP033804, CP033806, CP033797, CP033800, CP033802, CP033799, CP033805, CP033807, CP033801, CP033798, CP033803
2523503188	Janthinobacterium sp. HH01	Janthinobacterium	sp.	HH01	16S	3998446	3999962	AMWD00000000
2873444565	Kibdelosporangium phytohabitans DSM 104448	Kibdelosporangium	phytohabitans DSM	104448	16S	2633463	2634981	JADBEI000000000
2912859788	Niallia circulans PK3_109	Niallia	circulans	PK3_109	16S	3960117	3961664	CP026031
2515480813	Pontibacter roseus DSM 17521	Pontibacter	roseus DSM	17521	16S	195	1606	ARDO00000000
2957056388	Priestia megaterium TPD7008	Priestia	megaterium	TPD7008	16S	374655	375678	QDFP00000000
2689589915	Desulfovibrio sp. DF1	Desulfovibrio	sp.	DF1	16S	210	1761
2805348178	Bacillus filamentosus HL2HP6	Bacillus	filamentosus	HL2HP6	16S	181647	183243	CP026636, CP026640, CP026638, CP026635, CP026637, CP026639
2785258103	Sphingobacterium sp. JUb20	Sphingobacterium	sp.	JUb20	16S	88	1621	SLYV00000000
2863095421	Micromonospora sp. CNZ286	Micromonospora	sp.	CNZ286	16S	4333564	4335078	JACHIZ000000000
2554044638	Nocardiopsis kunsanensis DSM 44524	Nocardiopsis	kunsanensis DSM	44524	16S	441	1852	ANAY00000000
2962465582	Pseudomonas chlororaphis aurantiaca PB-St2	Pseudomonas	chlororaphis aurantiaca	PB-St2	16S	124272	125808	CP027716
2571086005	Salinispora pacifica CNR510	Salinispora	pacifica	CNR510	16S	241	1637
2841516087	Novosphingobium sp. EMRT-2	Novosphingobium	sp.	EMRT-2	16S	2833122	2834604	CP039698, CP039695, CP039696, CP039697, CP039699
2887316651	Geitlerinema sp. FC II	Geitlerinema	sp.	FC	16S	21973	23460	NRIU00000000
2971713180	Klebsiella quasipneumoniae N18-04116	Klebsiella	quasipneumoniae	N18-04116	16S	4175513	4177052	CP047284, CP047283
2805348219	Bacillus filamentosus HL2HP6	Bacillus	filamentosus	HL2HP6	16S	209036	210619	CP026636, CP026640, CP026638, CP026635, CP026637, CP026639
2856427312	Saccharopolyspora hordei DSM 44065	Saccharopolyspora	hordei DSM	44065	16S	1522521	1524053	JACCFJ000000000
2805348571	Bacillus filamentosus HL2HP6	Bacillus	filamentosus	HL2HP6	16S	523400	524955	CP026636, CP026640, CP026638, CP026635, CP026637, CP026639
2518372410	Thioalkalivibrio sp. AKL12	Thioalkalivibrio	sp.	AKL12	16S	17122	18543	ARJG00000000
649410684	Chlamydomonas reinhardtii CC-503 cw92 mt+	Chlamydomonas	reinhardtii CC-503 cw92	mt	16S	38550	40023	ABCN00000000
2698271637	Uncultured soil Mucilaginibacter clone 4C6	Uncultured	soil Mucilaginibacter clone	4C6	16S	19960	21470
2685060827	Aliarcobacter skirrowii L403	Aliarcobacter	skirrowii	L403	16S	225	1746	LRUX00000000
2873947008	Leuconostoc mesenteroides cremoris LMGCF02	Leuconostoc	mesenteroides cremoris	LMGCF02	16S	3526	5076	MPAN00000000
2978699726	Bordetella pertussis I602	Bordetella	pertussis	I602	16S	2329882	2331412	CP011202
2840756572	Rhodovulum sulfidophilum AB14	Rhodovulum	sulfidophilum	AB14	16S	969051	970517	MSYP00000000
2863097933	Micromonospora sp. CNZ286	Micromonospora	sp.	CNZ286	16S	6913065	6914579	JACHIZ000000000
2937397410	Cronobacter sakazakii cro109	Cronobacter	sakazakii	cro109	16S	1	464	NRKP00000000
2911819870	Lysobacter sp. II4	Lysobacter	sp.	II4	16S	1001146	1002690	CP060820
2917655572	Rugamonas aquatica FT29W	Rugamonas	aquatica	FT29W	16S	1	272	WHUG00000000
2815472231	Phaeobacter inhibens P51	Phaeobacter	inhibens	P51	16S	32455	33922	CP010623, CP010627, CP010626, CP010624, CP010628, CP010625
2884951553	Sphingobacterium sp. 2c-3	Sphingobacterium	sp.	2c-3	16S	262	1789	QDKG00000000
2841525391	Cutibacterium acnes FDAARGOS_503	Cutibacterium	acnes	FDAARGOS_503	16S	25446	26970	CP033842
2925757263	Pseudomonas aeruginosa WPB100	Pseudomonas	aeruginosa	WPB100	16S	6237536	6239071	CP031877
2971755646	Klebsiella pneumoniae MLST-15	Klebsiella	pneumoniae	MLST-15	16S	2354412	2355951	CP022125, CP022126, CP022127, CP022128
2740017292	Micromonospora sp. CNZ309	Micromonospora	sp.	CNZ309	16S	4833661	4835179	PJNG00000000
2968658330	Corynebacterium sp. LK10	Corynebacterium	sp.	LK10	16S	62	1585	NOVT00000000
2915137097	Allopontixanthobacter confluentis KCTC 52259	Allopontixanthobacter	confluentis KCTC	52259	16S	114478	115966	WTYU00000000
2884449917	Rhodoferax sp. CHu59-6-5	Rhodoferax	sp.	CHu59-6-5	16S	383163	384697	CP035503
2881423548	Glaciimonas sp. PCH181	Glaciimonas	sp.	PCH181	16S	5600	7132	PYFP00000000
2889144690	Shimia sp. R9_2	Shimia	sp.	R9_2	16S	4118	5577
2847348834	Flavobacterium columnare C#2	Flavobacterium	columnare	C	16S	2334723	2336238	CP015107
2805348291	Bacillus filamentosus HL2HP6	Bacillus	filamentosus	HL2HP6	16S	268506	270127	CP026636, CP026640, CP026638, CP026635, CP026637, CP026639
2805348568	Bacillus filamentosus HL2HP6	Bacillus	filamentosus	HL2HP6	16S	518197	519752	CP026636, CP026640, CP026638, CP026635, CP026637, CP026639
2890899046	Dechloromonas sp. CZR5	Dechloromonas	sp.	CZR5	16S	270	1807	VUYQ00000000
2758549159	Salinicoccus sp. BAB3246	Salinicoccus	sp.	BAB3246	16S	492886	494441	CP020916
2758653488	Sphingobacterium sp. G1-14	Sphingobacterium	sp.	G1-14	16S	6232227	6233760	CP021381
2805348395	Bacillus filamentosus HL2HP6	Bacillus	filamentosus	HL2HP6	16S	365252	366807	CP026636, CP026640, CP026638, CP026635, CP026637, CP026639
2810572655	Sphingobacterium spiritivorum NCTC 11388	Sphingobacterium	spiritivorum NCTC	11388	16S	971938	973464	UGYW00000000
2814049551	Phaeobacter inhibens DOK1-1	Phaeobacter	inhibens	DOK1-1	16S	3292082	3293549	CP019311, CP019309, CP019307, CP019308, CP019310
2923437972	Catenuloplanes niger DSM 44711	Catenuloplanes	niger DSM	44711	16S	4102635	4104150
2776420687	Actinoplanes sp. SE50	Actinoplanes	sp.	SE50	16S	7488059	7489578	CP023298
2911864072	Brevibacterium sp. JNUCC-42	Brevibacterium	sp.	JNUCC-42	16S	3440272	3441807	CP062262, CP062264, CP062263
2855176947	Pectobacterium carotovorum BF20	Pectobacterium	carotovorum	BF20	16S	1	440	NCQM00000000
2979553878	SAR86 cluster gammaproteobacterium AG-912-C22	SAR86	cluster gammaproteobacterium	AG-912-C22	16S	142265	143817	CACHSR00000000
2709089840	Bacillus filamentosus SGD-14	Bacillus	filamentosus	SGD-14	16S	3461	4540	FXAJ00000000
2911118813	Luteimonas deserti SJ-16	Luteimonas	deserti	SJ-16	16S	201058	202602	JACCJZ00000000
2814078577	Bacillus flexus KLBMP 4941	Bacillus	flexus KLBMP	4941	16S	283657	285212	CP016792, CP016790, CP016791
2881024569	Inhella crocodyli CCP-18	Inhella	crocodyli	CCP-18	16S	287	1815	SACM00000000
2814078292	Bacillus flexus KLBMP 4941	Bacillus	flexus KLBMP	4941	16S	36922	38477	CP016792, CP016790, CP016791
2824615406	Bradyrhizobium sp. HAMBI 2134	Bradyrhizobium	sp. HAMBI	2134	16S	75873	77361
2848945983	Propionibacterium freudenreichii ERS1361219	Propionibacterium	freudenreichii	ERS1361219	16S	597563	599081	LT618778, LT618777, LT618776
2728068087	Janthinobacterium sp. 13	Janthinobacterium	sp.	13	16S	2356462	2357996	PEEQ00000000
2923627690	Streptosporangium lutulentum DSM 46740	Streptosporangium	lutulentum DSM	46740	16S	10276924	10278444
2968710398	Brucella sp. BCCN 84-3	Brucella	sp. BCCN	84-3	16S	595	2079	NQLX00000000
2784507987	Uncultured Actinobacteria Act4 m_cahh6	Uncultured	Actinobacteria Act4	m_cahh6	16S	24362	25291
2935732143	Bradyrhizobium sp. LA6.3	Bradyrhizobium	sp.	LA6.3	16S	3922	5410
2923692224	Streptosporangium brasiliense DSM 44109	Streptosporangium	brasiliense DSM	44109	16S	8036065	8037587
2936433155	Gimesia aquarii V144	Gimesia	aquarii	V144	16S	1735394	1736935	CP037920
2814079097	Bacillus flexus KLBMP 4941	Bacillus	flexus KLBMP	4941	16S	763560	765116	CP016792, CP016790, CP016791
648177409	Candidatus Zinderia insecticola CARI	Candidatus	Zinderia insecticola	CARI	16S	5310	6845	CP002161
2807396088	Goodfellowiella coeruleoviolacea NRRL B-24058	Goodfellowiella	coeruleoviolacea NRRL	B-24058	16S	453	1973	JNYI00000000
2980752244	Salmonella enterica enterica sv. Nitra S-1687	Salmonella	enterica enterica sv. Nitra	S-1687	16S	3976192	3977733	CP019416
2941871515	Cupriavidus sp. MP-37	Cupriavidus	sp.	MP-37	16S	1496720	1498251	CP085345, CP085344
2814078540	Bacillus flexus KLBMP 4941	Bacillus	flexus KLBMP	4941	16S	245504	247058	CP016792, CP016790, CP016791
2695135856	Gammaproteobacteria bacterium SCGC AC-312_L19 - v2 (unscreened)	Gammaproteobacteria	bacterium SCGC AC-312_L19 -	v2 (unscreened)	16S	2651	4192
2891232456	Granulicella sp. S156	Granulicella	sp.	S156	16S	772391	773890	LMUH00000000
2569499743	Leuconostoc mesenteroides cremoris TIFN8	Leuconostoc	mesenteroides cremoris	TIFN8	16S	1921	3473	ATAZ00000000
2700936554	Chloroflexi bacterium JGI CrystG Aug08-3-K18 (unscreened)	Chloroflexi	bacterium JGI CrystG	Aug08-3-K18 (unscreened)	16S	1263	2304
2914598306	Parasutterella excrementihominis BIOML-A3	Parasutterella	excrementihominis	BIOML-A3	16S	6	1547	WNCK00000000
2649590125	Enterobacteriaceae bacterium ATCC 29904	Enterobacteriaceae	bacterium ATCC	29904	16S	2074	3615	JOUD00000000
2841526274	Cutibacterium acnes FDAARGOS_503	Cutibacterium	acnes	FDAARGOS_503	16S	927680	929204	CP033842
2775563351	Mucilaginibacter gracilis DSM 18602	Mucilaginibacter	gracilis DSM	18602	16S	911454	912979	RBKU00000000
2911139257	Spirosoma sp. KUDC1026	Spirosoma	sp.	KUDC1026	16S	447240	448746	CP056033, CP056032
2651383878	Janthinobacterium sp. KBS0711	Janthinobacterium	sp.	KBS0711	16S	26	1560	LBCO00000000
2636954857	Nigerium massiliense SIT7	Nigerium	massiliense	SIT7	16S	300527	302049	CCYM00000000
2814082071	Bacillus flexus KLBMP 4941	Bacillus	flexus KLBMP	4941	16S	3531155	3532709	CP016792, CP016790, CP016791
2890061965	Pelagicola litoralis CL-ES2	Pelagicola	litoralis	CL-ES2	16S	4082	5549	SULI00000000
2789408210	Propionibacteriaceae bacterium NAT249	Propionibacteriaceae	bacterium	NAT249	16S	922	2441	NZZL00000000
2814078352	Bacillus flexus KLBMP 4941	Bacillus	flexus KLBMP	4941	16S	94754	96308	CP016792, CP016790, CP016791
2673830739	Acidovorax sp. Root275	Acidovorax	sp.	Root275	16S	3810	5346	LMJH00000000
2888799456	Pseudomonas aeruginosa AR_0108	Pseudomonas	aeruginosa	AR_0108	16S	5071423	5072958	MPBN00000000
2691267553	Erythrobacter sp. YT30	Erythrobacter	sp.	YT30	16S	455000	456489	LMAF00000000
2916885786	Priestia megaterium NCTC 10342	Priestia	megaterium NCTC	10342	16S	2354321	2355872	UFSS00000000
2839276409	Micromonospora sp. BL1	Micromonospora	sp.	BL1	16S	3702	5216	RCVK00000000
2884679957	Duganella sp. GN2-R2	Duganella	sp.	GN2-R2	16S	2074801	2076329	CP051687, CP051686, CP051685
2876299756	Cutibacterium acnes T20670	Cutibacterium	acnes	T20670	16S	228866	230390	PCNL00000000
2814078860	Bacillus flexus KLBMP 4941	Bacillus	flexus KLBMP	4941	16S	558837	560392	CP016792, CP016790, CP016791
2897678705	Nonomuraea sp. C10	Nonomuraea	sp.	C10	16S	2888211	2889735	VPFF00000000
2722880234	Cupriavidus sp. USMAHM13	Cupriavidus	sp.	USMAHM13	16S	3566150	3567685	CP017751, CP017752, CP017753
2824780327	Bradyrhizobium sp. HAMBI 2130	Bradyrhizobium	sp. HAMBI	2130	16S	37671	39159
2814078255	Bacillus flexus KLBMP 4941	Bacillus	flexus KLBMP	4941	16S	9961	11517	CP016792, CP016790, CP016791
2911865093	Brevibacterium sp. JNUCC-42	Brevibacterium	sp.	JNUCC-42	16S	4432969	4434504	CP062262, CP062264, CP062263
2965891525	Pseudomonas chlororaphis aurantiaca K27	Pseudomonas	chlororaphis aurantiaca	K27	16S	6193760	6195296	CP027745
2882028648	Pedobacter kyonggii K-4-11-1	Pedobacter	kyonggii	K-4-11-1	16S	93	1614	SIXF00000000
649918443	Thermoanaerobacter brockii finnii Ako-1, DSM 3389	DSM	3389	Ako-1	16S	2210685	2212211	CP002466
2510100366	Baaleninema simplex PCC 7105	Baaleninema	simplex PCC	7105	16S	30476	31842	ANFQ00000000
2850007462	Akkermansia muciniphila GP13	Akkermansia	muciniphila	GP13	16S	3807	5318	PJLJ00000000
2833035363	Akkermansia muciniphila AMDK-2	Akkermansia	muciniphila	AMDK-2	16S	301753	303264	CP024742
2872730852	Nonomuraea thailandensis DSM 46694	Nonomuraea	thailandensis DSM	46694	16S	1444608	1446126	JAMZEB000000000
2814078278	Bacillus flexus KLBMP 4941	Bacillus	flexus KLBMP	4941	16S	30816	32372	CP016792, CP016790, CP016791
2814078443	Bacillus flexus KLBMP 4941	Bacillus	flexus KLBMP	4941	16S	172026	173582	CP016792, CP016790, CP016791
2676904116	Lihuaxuella thermophila DSM 46701	Lihuaxuella	thermophila DSM	46701	16S	66	1587	FOCQ00000000
2814078574	Bacillus flexus KLBMP 4941	Bacillus	flexus KLBMP	4941	16S	278447	280002	CP016792, CP016790, CP016791
2776171593	Calothrix sp. NIES-4101	Calothrix	sp.	NIES-4101	16S	6674527	6676017	AP018279, AP018280, AP018275, AP018277, AP018278, AP018274, AP018276
2587633050	Georgenia sp. SUBG003	Georgenia	sp.	SUBG003	16S	1	848	JNFL00000000
2711077359	Candidatus Amesbacteria bacterium RIFCSPLOWO2_01_FULL_47_33	Candidatus	Amesbacteria bacterium	RIFCSPLOWO2_01_FULL_47_33	16S	13038	14545	MEXM00000000
2980399635	Klebsiella pneumoniae ST307PT03	Klebsiella	pneumoniae	ST307PT03	16S	4256644	4258183	CP022920, CP022919, CP022921
2789941290	Chlorogloea sp. CCALA 695	Chlorogloea	sp. CCALA	695	16S	1	931	PVWN00000000
2732848016	Cupriavidus metallidurans NBRC 101272	Cupriavidus	metallidurans NBRC	101272	16S	406	1941	BCZO00000000
2834732195	Desulfovibrio sp. DV	Desulfovibrio	sp.	DV	16S	277	1825	MLBG00000000
2588256032	Nitrosomonas cryotolerans ATCC 49181	Nitrosomonas	cryotolerans ATCC	49181	16S	1093881	1095300	JIBI00000000
2518404042	Thioalkalivibrio sulfidiphilus ALJ17	Thioalkalivibrio	sulfidiphilus	ALJ17	16S	71292	72711	ARJH00000000
2776144326	Tolypothrix tenuis PCC 7101 NIES-37	Tolypothrix	tenuis PCC 7101	NIES-37	16S	5567523	5569014	AP018252, AP018250, AP018253, AP018251, AP018249, AP018248
2516715382	Rhodopseudomonas palustris Pfennig 1850, DSM 126	DSM	126	1850	16S	3560	4928
2910247435	Adhaeribacter radiodurans KUDC8001	Adhaeribacter	radiodurans	KUDC8001	16S	2245416	2246936	CP055153, CP055152
2903036110	Cronobacter sakazakii cro1509W	Cronobacter	sakazakii	cro1509W	16S	1	455	NRMK00000000
649757259	Caldicellulosiruptor kronotskyensis 2002	Caldicellulosiruptor	kronotskyensis	2002	16S	2446254	2447786	CP002330
2922925959	Xanthomonas citri FDC 1561	Xanthomonas	citri FDC	1561	16S	4883968	4885514	CP011250, CP011251
2866465665	Actinoplanes sp. LAM7112	Actinoplanes	sp.	LAM7112	16S	150	1667	RJAC00000000
2814078471	Bacillus flexus KLBMP 4941	Bacillus	flexus KLBMP	4941	16S	191510	193066	CP016792, CP016790, CP016791
2812554963	unclassified Spirochaetales BinDG78mb16	unclassified	Spirochaetales	BinDG78mb16	16S	192690	194242
2585790755	Rhodanobacter sp. FW104-R8	Rhodanobacter	sp.	FW104-R8	16S	4030	5456
2726031006	Herbidospora cretacea NBRC 15474	Herbidospora	cretacea NBRC	15474	16S	4579	5904	BBXG00000000
2698257031	Singulisphaera sp. GP187	Singulisphaera	sp.	GP187	16S	3712621	3714137	FSRB00000000
2972236899	Salmonella enterica enterica sv. Typhimurium STMU2UK	Salmonella	enterica enterica sv. Typhimurium	STMU2UK	16S	3524882	3526423	LT855376, LT855377
2600539982	Micromonospora sp. M42	Micromonospora	sp.	M42	16S	2182	3312	ACQO00000000
2960330873	Priestia megaterium AFS082812	Priestia	megaterium	AFS082812	16S	2969	4520	NUWQ00000000
2516195922	Methylophilus sp. 5	Methylophilus		sp.	16S	491075	492495	AZXN00000000
2846740521	Cupriavidus taiwanensis ERS2038939	Cupriavidus	taiwanensis	ERS2038939	16S	1658973	1660504	LT984805, LT984803, LT984804
2911128122	Spirosoma taeanense TS118	Spirosoma	taeanense	TS118	16S	3383287	3384797	CP053435, CP053436
2980479469	Klebsiella pneumoniae INF078-sc-2280006	Klebsiella	pneumoniae	INF078-sc-2280006	16S	5052143	5053682	CP032831, CP032832
2815464012	Phaeobacter piscinae P18	Phaeobacter	piscinae	P18	16S	3139319	3140786	CP010721, CP010717, CP010723, CP010719, CP010724, CP010720, CP010718, CP010722, CP010715, CP010716
2595146144	Ruminococcus flavefaciens YRD2003	Ruminococcus	flavefaciens	YRD2003	16S	79	1358	FNZT00000000
2895299211	Limnohabitans sp. 2KL-17	Limnohabitans	sp.	2KL-17	16S	76133	77665	NESK00000000
2721986614	Chloroflexi bacterium GWC2_73_18	Chloroflexi	bacterium	GWC2_73_18	16S	17914	18739	MGMJ00000000
2650750565	Bacillus flexus Riq5	Bacillus	flexus	Riq5	16S	15	1570	LFQJ00000000
2910248953	Adhaeribacter radiodurans KUDC8001	Adhaeribacter	radiodurans	KUDC8001	16S	4167343	4168863	CP055153, CP055152
2971842889	Klebsiella pneumoniae KP6	Klebsiella	pneumoniae	KP6	16S	5192207	5193827	CP025087
2938875978	Bacillus fonticola CS13	Bacillus	fonticola	CS13	16S	167587	169137	CP052135
2563302739	Sphingobacterium spiritivorum ATCC 33861	Sphingobacterium	spiritivorum ATCC	33861	16S	60587	62097	ACHA00000000
649851404	Pseudodesulfovibrio aespoeensis Aspo-2, DSM 10631	DSM	10631	Aspo-2	16S	667865	669404	CP002431
2938876654	Bacillus fonticola CS13	Bacillus	fonticola	CS13	16S	831774	833324	CP052135
2841059821	Acidipropionibacterium jensenii JS279	Acidipropionibacterium	jensenii	JS279	16S	1011516	1013043	CP025571
2509592206	Deinococcus peraridilitoris KR-200, DSM 19664	DSM	19664	KR-200	16S	1237017	1238412	CP003383, CP003382, CP003384
2880218928	Pseudomonas aeruginosa 1242	Pseudomonas	aeruginosa	1242	16S	1520239	1521774	CP022002
2874838978	Corynebacterium glutamicum C1	Corynebacterium	glutamicum	C1	16S	764064	765588	CP017995
2620949040	Herbaspirillum sp. RV1423	Herbaspirillum	sp.	RV1423	16S	258436	259972	CBXX00000000
2847123865	Propionibacterium freudenreichii PFRJS22	Propionibacterium	freudenreichii	PFRJS22	16S	627355	628873	LT599498
2545824018	Massilia alkalitolerans DSM 17462	Massilia	alkalitolerans DSM	17462	16S	286	1696	ATYR00000000
2569032942	Aliarcobacter faecis AF1078	Aliarcobacter	faecis	AF1078	16S	291	1695	JARS00000000
2502318353	Arcobacter sp. 2	Arcobacter		sp.	16S	2367045	2368550
2847260400	Arcobacter cryaerophilus ATCC 43158	Arcobacter	cryaerophilus ATCC	43158	16S	69864	71381	CP032823, CP032824
2927960871	Bradyrhizobium elkanii USDA 84a	Bradyrhizobium	elkanii USDA	84a	16S	6111259	6112747	JAOQMV000000000
2846427481	Akkermansia muciniphila GP25	Akkermansia	muciniphila	GP25	16S	399168	400679	PJKE00000000
2884911423	Mucilaginibacter ginsenosidivorans Gsoil 3017	Mucilaginibacter	ginsenosidivorans Gsoil	3017	16S	2013170	2014691	CP042436
2894276082	Dyadobacter bucti QTA69	Dyadobacter	bucti	QTA69	16S	10	1517	SWFP00000000
2938875823	Bacillus fonticola CS13	Bacillus	fonticola	CS13	16S	35262	36812	CP052135
2721512114	Corynebacterium sp. NML98-0116	Corynebacterium	sp.	NML98-0116	16S	703622	705142	CP017639
640709837	Nitrosococcus oceani C-107	Nitrosococcus	oceani	C-107	16S	1883213	1884703	CP000127, CP000126
2675028208	Bifidobacterium stercoris JCM 15918	Bifidobacterium	stercoris JCM	15918	16S	74	1604	JDUX00000000
2776147031	Calothrix sp. NIES-2100	Calothrix	sp.	NIES-2100	16S	294523	296014	AP018179, AP018178
2883201795	Nordella sp. HKS 07	Nordella	sp. HKS	7	16S	1627553	1629042	CP049258
2585409996	Methylotenera sp. L2L1	Methylotenera	sp.	L2L1	16S	1060401	1061820	JQMG00000000
2647290470	Streptomyces stelliscabiei P3825	Streptomyces	stelliscabiei	P3825	16S	57	1588	JPPZ00000000
2917043575	Pseudomonas aeruginosa PA-VAP-3	Pseudomonas	aeruginosa	PA-VAP-3	16S	4631396	4632931	CP028330
2938876385	Bacillus fonticola CS13	Bacillus	fonticola	CS13	16S	572793	574343	CP052135
2690129173	Quadrisphaera sp. DSM 44207	Quadrisphaera	sp. DSM	44207	16S	820203	821731	FNKA00000000
2739726576	Janthinobacterium sp. 35	Janthinobacterium	sp.	35	16S	2697622	2699156	PEFN00000000
2790996217	Ochrobactrum sp. MYb68	Ochrobactrum	sp.	MYb68	16S	4123	5608	PCOE00000000
2629378023	Pontibacter korlensis X14-1T	Pontibacter	korlensis	X14-1T	16S	4189737	4191264	CP009621
2938875910	Bacillus fonticola CS13	Bacillus	fonticola	CS13	16S	105331	106881	CP052135
2854463065	Weissella confusa VTT E-153457	Weissella	confusa VTT	E-153457	16S	1	449	PVSK00000000
2887902763	Janthinobacterium tructae SNU WT1	Janthinobacterium	tructae SNU	WT1	16S	3867318	3868848	CP041185
2523268978	Hippea alviniae EP5-r, DSM 24586	DSM	24586	EP5-r	16S	1	479	ATUV00000000
2938876360	Bacillus fonticola CS13	Bacillus	fonticola	CS13	16S	545939	547489	CP052135
2621053734	Akkermansia muciniphila ATCC BAA-835	Akkermansia	muciniphila ATCC	BAA-835	16S	124616	126131	CCDQ00000000
2722611252	Delftia tsuruhatensis CM13	Delftia	tsuruhatensis	CM13	16S	700917	702453	CP017420
2722260583	candidate division Kazan bacterium RBG_13_50_9	candidate	division Kazan bacterium	RBG_13_50_9	16S	217521	219030	META00000000
2938875990	Bacillus fonticola CS13	Bacillus	fonticola	CS13	16S	173747	175297	CP052135
2562469613	Corynebacterium callunae DSM 20147	Corynebacterium	callunae DSM	20147	16S	2706878	2708407	CP004355, CP004356, CP004354
2574160204	Pseudodesulfovibrio halophilus DSM 5663	Pseudodesulfovibrio	halophilus DSM	5663	16S	445	1879
2870818514	Actinomadura algeriensis DSM 46744	Actinomadura	algeriensis DSM	46744	16S	6885110	6886629	JADBDZ000000000
2871226086	Leuconostoc mesenteroides cremoris LMGCF13	Leuconostoc	mesenteroides cremoris	LMGCF13	16S	18274	19824	MPEC00000000
2914695108	Parasutterella excrementihominis BIOML-A10	Parasutterella	excrementihominis	BIOML-A10	16S	1	1344	WNCD00000000
2799159769	Roseivirga ehrenbergii DSM 102268	Roseivirga	ehrenbergii DSM	102268	16S	1430	2950	SMGS00000000
2897885980	Streptomyces scabiei NRRL B-24093	Streptomyces	scabiei NRRL	B-24093	16S	152	1678	MVNW00000000
2844521563	Cutibacterium acnes FDAARGOS_577	Cutibacterium	acnes	FDAARGOS_577	16S	2185227	2186751	CP033718
2980796043	Salmonella enterica enterica sv. Typhi 311189_291186	Salmonella	enterica enterica sv. Typhi	311189_291186	16S	3573451	3574992	CP029894
2675320739	Ferrovum sp. JA12	Ferrovum	sp.	JA12	16S	57	1596	LJWX00000000
2566090758	Comamonadaceae sp. genome from NDFO enrichment metagenome (UW)	Comamonadaceae	sp. genome from NDFO enrichment	metagenome (UW)	16S	3965	5379
2598169067	Arenimonas donghaensis DSM 18148, HO3-R19	HO3-R19		DSM 18148	16S	35697	36972	AVCJ00000000
2677133956	Kutzneria buriramensis DSM 45791	Kutzneria	buriramensis DSM	45791	16S	3685	5205	QUNO00000000
2836903282	Flammeovirga pectinis L12M1	Flammeovirga	pectinis	L12M1	16S	4285019	4286543	CP034564, CP034562, CP034563
2858249006	Arcobacter sp. CECT 8983	Arcobacter	sp. CECT	8983	16S	317	1832	PDKF00000000
2938875788	Bacillus fonticola CS13	Bacillus	fonticola	CS13	16S	10960	12510	CP052135
2845869515	Nostoc linckia z2	Nostoc	linckia	z2	16S	29665	31153	LAGY00000000
2640543057	Clostridium cellulosi DG5	Clostridium	cellulosi	DG5	16S	970230	971746	LM995447
2978703543	Bordetella pertussis E976	Bordetella	pertussis	E976	16S	2016490	2018020	CP011175
2616862628	Thioreductor sp. SCGC AD-702-O18 (contamination screened)	Thioreductor	sp. SCGC	AD-702-O18 (contamination screened)	16S	8410	9911
2841190209	Desulfobulbus oralis ORNL	Desulfobulbus	oralis	ORNL	16S	1581394	1582950	CP021255
2840949483	Delftia acidovorans 2189	Delftia	acidovorans	2189	16S	130	1662	FLCF00000000
2624510731	Caldicellulosiruptor bescii JWCB018	Caldicellulosiruptor	bescii	JWCB018	16S	2165303	2166851	FXXD00000000
2871242889	Leuconostoc lactis LN19	Leuconostoc	lactis	LN19	16S	3533	5082	MPLL00000000
2775144138	Bacillus glycinifermentans B-27	Bacillus	glycinifermentans	B-27	16S	666948	668501	LT603683
2775143562	Bacillus glycinifermentans B-27	Bacillus	glycinifermentans	B-27	16S	104485	106038	LT603683
2910210162	Mycoavidus sp. B2-EB	Mycoavidus	sp.	B2-EB	16S	102308	103838	AP021872
2728739098	Erythrobacter sp. AP23	Erythrobacter	sp.	AP23	16S	124458	125947	LNBY00000000
2895523500	Pseudoxanthomonas sp. SGNA-20	Pseudoxanthomonas	sp.	SGNA-20	16S	411	1957	RRYK00000000
2755117142	Halanaerobium saccharolyticum MSL9.2	Halanaerobium	saccharolyticum	MSL9.2	16S	117	1672	SODA00000000
2775144436	Bacillus glycinifermentans B-27	Bacillus	glycinifermentans	B-27	16S	970726	972279	LT603683
2775147224	Bacillus glycinifermentans B-27	Bacillus	glycinifermentans	B-27	16S	3522197	3523750	LT603683
2895981774	Massilia sp. TW-1	Massilia	sp.	TW-1	16S	1	998	JAAQOM00000000
2891255215	Arenimonas fontis 3729k	Arenimonas	fontis	3729k	16S	245	1790	VUOD00000000
2941475884	Dyella yeojuensis 621	Dyella	yeojuensis	621	16S	3389	4933
2897159112	Pseudomonas aeruginosa DK1	Pseudomonas	aeruginosa	DK1	16S	4739743	4741278	LN870292
2654592351	Novosphingobium barchaimii LL02	Novosphingobium	barchaimii	LL02	16S	264	1756	JACU00000000
2721513494	Corynebacterium sp. NML98-0116	Corynebacterium	sp.	NML98-0116	16S	2172325	2173845	CP017639
2786037825	Candidatus Niyogibacteria bacterium CG10_big_fil_rev_8_21_14_0_10_42_19	Candidatus	Niyogibacteria bacterium	CG10_big_fil_rev_8_21_14_0_10_42_19	16S	27703	29606	PFCN00000000
2827231781	Bradyrhizobium sp. 1108993	Bradyrhizobium	sp.	1108993	16S	10083	11603
2906924032	Rhodococcus sp. Eu-32	Rhodococcus	sp.	Eu-32	16S	1	472	QGNK00000000
2775143479	Bacillus glycinifermentans B-27	Bacillus	glycinifermentans	B-27	16S	35020	36573	LT603683
2810164678	Corynebacterium pyruviciproducens UMB0763	Corynebacterium	pyruviciproducens	UMB0763	16S	460252	461782	PKHO00000000
2930714392	Actinobacteria sp. 001932	Actinobacteria	sp.	1932	16S	18	1351
2568525513	Dyadobacter crusticola DSM 16708	Dyadobacter	crusticola DSM	16708	16S	170	1563	JNJB00000000
2831878025	Oleiagrimonas sp. MCCC 1A03011	Oleiagrimonas	sp. MCCC	1A03011	16S	3618	5164	MSPY00000000
641558314	Heliomicrobium modesticaldum Ice1	Heliomicrobium	modesticaldum	Ice1	16S	982690	984199	CP000930
2236431138	Verrucomicrobia bacterium SCGC AAA164-E04 (unscreened)	Verrucomicrobia	bacterium SCGC	AAA164-E04 (unscreened)	16S	4129	5574	ARTV00000000
2815700677	Phaeobacter inhibens P48/M21-2.3	Phaeobacter	inhibens	P48	16S	3302803	3304270	CP010747, CP010748, CP010746, CP010745
2775143549	Bacillus glycinifermentans B-27	Bacillus	glycinifermentans	B-27	16S	98608	100161	LT603683
2836637587	Leisingera sp. NJS204	Leisingera	sp.	NJS204	16S	913148	914613	CP035417, CP035420, CP035424, CP035421, CP035419, CP035423, CP035418, CP035422
2775143643	Bacillus glycinifermentans B-27	Bacillus	glycinifermentans	B-27	16S	168998	170551	LT603683
2835258237	Orientia tsutsugamushi TA763	Orientia	tsutsugamushi	TA763	16S	54706	56209	OUNA00000000
2518362104	Streptomyces viridosporus T7A, ATCC 39115	ATCC	39115	T7A	16S	559747	561156	AJFD00000000
2661533354	Streptomyces scabiei S58	Streptomyces	scabiei	S58	16S	202	1731	BCMM00000000
2933198073	Actinobacteria sp. 048616	Actinobacteria	sp.	48616	16S	27	1552
642612313	Akkermansia muciniphila ATCC BAA-835	Akkermansia	muciniphila ATCC	BAA-835	16S	320473	321977	CP001071
2753517830	Actinomyces pacaensis Marseille-P2985	Actinomyces	pacaensis	Marseille-P2985	16S	595624	597165	LT635457
2634763538	Thermostaphylospora chromogena DSM 43794	Thermostaphylospora	chromogena DSM	43794	16S	5801505	5803054	FNKK00000000
2971773520	Klebsiella pneumoniae AR_0148	Klebsiella	pneumoniae	AR_0148	16S	3089102	3090641	CP021951, CP021953, CP021952, CP021954, CP021950
2713115880	Candidatus Daviesbacteria bacterium RIFCSPLOWO2_12_FULL_38_10	Candidatus	Daviesbacteria bacterium	RIFCSPLOWO2_12_FULL_38_10	16S	5043	8310	MFEB00000000
2775143451	Bacillus glycinifermentans B-27	Bacillus	glycinifermentans	B-27	16S	9899	11452	LT603683
2922584883	Rhodococcus sp. BP22	Rhodococcus	sp.	BP22	16S	3706	5223	JACFTB00000000
2927892003	Bradyrhizobium japonicum USDA 91	Bradyrhizobium	japonicum USDA	91	16S	5710314	5711802	JANUQJ000000000
2620381761	Micromonospora aurantiaca DSM 45487	Micromonospora	aurantiaca DSM	45487	16S	4677639	4679157	FMHX00000000
2872571259	Pseudomonas aeruginosa paerg012	Pseudomonas	aeruginosa	paerg012	16S	4818711	4820246	LR130537
2980541089	Pseudomonas sp. SGAir0191	Pseudomonas	sp.	SGAir0191	16S	127642	129177	CP025035
649964894	Deinococcus proteolyticus MRP, DSM 20540	DSM	20540	MRP	16S	2010979	2012468	CP002540, CP002536, CP002539, CP002537, CP002538
2695199100	Alphaproteobacteria bacterium SCGC AC-337_P14 - v2 (unscreened)	Alphaproteobacteria	bacterium SCGC AC-337_P14 -	v2 (unscreened)	16S	3975	5465
2895234182	Agromyces sp. Marseille-P2726	Agromyces	sp.	Marseille-P2726	16S	632200	633729	CADDWM00000000
2585416557	Rubritalea squalenifaciens DSM 18772	Rubritalea	squalenifaciens DSM	18772	16S	1	1077	FQYR00000000
2929349135	Bradyrhizobium japonicum USDA 115	Bradyrhizobium	japonicum USDA	115	16S	3151277	3152765	JAOQOA000000000
2907545290	Bifidobacterium pseudocatenulatum OF01-12	Bifidobacterium	pseudocatenulatum	OF01-12	16S	6	1576	QSDF00000000
2656314149	Chlamydiae bacterium SM23_39	Chlamydiae	bacterium	SM23_39	16S	3507	5068	LJUH00000000
2715986311	Bacillus glycinifermentans GO-13	Bacillus	glycinifermentans	GO-13	16S	20	1121	LECW00000000
2858859740	Micromonospora sp. WMMB235	Micromonospora	sp.	WMMB235	16S	4621253	4622767	MDRX00000000
640722530	Halorhodospira halophila SL1	Halorhodospira	halophila	SL1	16S	380025	381562	CP000544
2841159911	Agromyces sp. LHK192	Agromyces	sp.	LHK192	16S	1764456	1765982	CP034753
640703121	Rhodopseudomonas palustris CGA009	Rhodopseudomonas	palustris	CGA009	16S	4996218	4997699	BX571964, BX571963
2912998871	Pseudomonas aeruginosa Ocean-1175	Pseudomonas	aeruginosa	Ocean-1175	16S	1150996	1152531	CP022525
2739247282	Acidovorax sp. CF301	Acidovorax	sp.	CF301	16S	181	1713	QAXU00000000
2819797468	Actinoplanes teichomyceticus DSM 43866	Actinoplanes	teichomyceticus DSM	43866	16S	9797	11317	VIWY00000000
2786434432	Marinimicrobia bacterium NP55	Marinimicrobia	bacterium	NP55	16S	1	1268	PBTS00000000
2812923575	Bacillus glycinifermentans KBN06P03352	Bacillus	glycinifermentans	KBN06P03352	16S	36802	38355	CP023481
2914276648	Arthrospira platensis FACHB-835	Arthrospira	platensis	FACHB-835	16S	290	1778	JACJTS00000000
2968181668	Stenotrophomonas sp. KAs 5-3	Stenotrophomonas	sp. KAs	44684	16S	2416	3887	MQNP00000000
2812923544	Bacillus glycinifermentans KBN06P03352	Bacillus	glycinifermentans	KBN06P03352	16S	9769	11321	CP023481
2699740050	Streptomyces scabiei 96-08	Streptomyces	scabiei	96-08	16S	2449	3978	LRTM00000000
2897934219	Priestia megaterium YC4-R4	Priestia	megaterium	YC4-R4	16S	1200767	1202317	CP026738, CP026736, CP026740, CP026737, CP026739, CP026741
2776413791	Mucilaginibacter gotjawali SA3-7	Mucilaginibacter	gotjawali	SA3-7	16S	6200868	6202393	AP017313
2812924258	Bacillus glycinifermentans KBN06P03352	Bacillus	glycinifermentans	KBN06P03352	16S	686450	688003	CP023481
2911890200	Acidovorax sp. JMULE5	Acidovorax	sp.	JMULE5	16S	2870939	2872471	CP035951
2563524491	Salinispora pacifica CNY673	Salinispora	pacifica	CNY673	16S	1	1126
2559125677	Fimbriimonas ginsengisoli Gsoil 348	Fimbriimonas	ginsengisoli Gsoil	348	16S	2288885	2290384	CP002763
2935613176	Bradyrhizobium sp. RT6a	Bradyrhizobium	sp.	RT6a	16S	182376	183864
2922882920	Xanthomonas sp. CPBF 426	Xanthomonas	sp. CPBF	426	16S	4765976	4767522	LR824640, LR824639
2980457786	Klebsiella pneumoniae pneumoniae RJF999	Klebsiella	pneumoniae pneumoniae	RJF999	16S	16431	17970	CP014010, CP014011
2927854653	Bradyrhizobium japonicum USDA 73	Bradyrhizobium	japonicum USDA	73	16S	6257790	6259278	JANUFK000000000
2812927373	Bacillus glycinifermentans KBN06P03352	Bacillus	glycinifermentans	KBN06P03352	16S	3514051	3515604	CP023481
2957059773	Priestia megaterium TPD7008	Priestia	megaterium	TPD7008	16S	19297	20496	QDFP00000000
2873115722	Streptomyces albus BK3-25	Streptomyces	albus	BK3-25	16S	2013306	2014833	CP016825
2691108416	Enterobacter cloacae G6809	Enterobacter	cloacae	G6809	16S	953489	955033	LOBN00000000
2968962113	Bordetella pertussis E602	Bordetella	pertussis	E602	16S	1697206	1698736	CP013081
2788753848	Hydrogenispora ethanolica DSM 25471	Hydrogenispora	ethanolica DSM	25471	16S	1	1021	SLUN00000000
2903036112	Cronobacter sakazakii cro1509W	Cronobacter	sakazakii	cro1509W	16S	1	454	NRMK00000000
2616709010	Alkalibacterium subtropicum DSM 23664	Alkalibacterium	subtropicum DSM	23664	16S	1	1551	FOLT00000000
2980672924	Pseudomonas fluorescens PF08	Pseudomonas	fluorescens	PF08	16S	5387287	5388823	CP032618
648027262	Coleofasciculus chthonoplastes PCC 7420	Coleofasciculus	chthonoplastes PCC	7420	16S	146294	147660	ABRS00000000
2634868999	Bacteria-21 (UID203)	Bacteria-21		(UID203)	16S	447	1974
2961056229	Stenotrophomonas panacihumi GSS15	Stenotrophomonas	panacihumi	GSS15	16S	431124	432670	PZOY00000000
2506672738	Dechloromonas sp. JJ	Dechloromonas	sp.	JJ	16S	3677	5096
2721700808	Klebsiella pneumoniae pneumoniae RJF293	Klebsiella	pneumoniae pneumoniae	RJF293	16S	4552504	4554046	CP014009, CP014008
2709290795	Deltaproteobacteria bacterium GWC2_42_51	Deltaproteobacteria	bacterium	GWC2_42_51	16S	19325	20114	MGPT00000000
2812923655	Bacillus glycinifermentans KBN06P03352	Bacillus	glycinifermentans	KBN06P03352	16S	103139	104692	CP023481
2812924644	Bacillus glycinifermentans KBN06P03352	Bacillus	glycinifermentans	KBN06P03352	16S	1040005	1041558	CP023481
2823772735	Dyella sp. SG609	Dyella	sp.	SG609	16S	273	1817	JAAZQJ000000000
2905852090	Cronobacter turicensis cro3064B1	Cronobacter	turicensis	cro3064B1	16S	1	482	NRJM00000000
2792210638	Aurantimonas sp. 22II-16-19i	Aurantimonas	sp.	22II-16-19i	16S	1	1433	AQQS00000000
2587529987	Hymenobacter sp. IS2118	Hymenobacter	sp.	IS2118	16S	102	1505	JNLX00000000
2812923642	Bacillus glycinifermentans KBN06P03352	Bacillus	glycinifermentans	KBN06P03352	16S	97247	98800	CP023481
2726254452	Propionibacterium freudenreichii CIRM-BIA 134	Propionibacterium	freudenreichii CIRM-BIA	134	16S	3555	5077	CCYY00000000
2929129262	Sphingobacterium sp. JUb20	Sphingobacterium	sp.	JUb20	16S	1665512	1667041
2846657606	Leuconostoc mesenteroides LK-151	Leuconostoc	mesenteroides	LK-151	16S	1969151	1970702	AP017939, AP017938, AP017937, AP017936
2807416306	Rhizobacter gummiphilus NBRC 109400	Rhizobacter	gummiphilus NBRC	109400	16S	5703149	5704683	CP024645
2687415088	Sphingobacteriaceae bacterium JGI 017 (unscreened)	Sphingobacteriaceae	bacterium JGI	017 (unscreened)	16S	29099	30624
2612138093	Delftia tsuruhatensis 391	Delftia	tsuruhatensis	391	16S	3777	5312	JNWH00000000
2730697102	Actinoplanes italicus DSM 43146	Actinoplanes	italicus DSM	43146	16S	3720	5240
2625179246	Micromonospora coxensis DSM 45161	Micromonospora	coxensis DSM	45161	16S	2179094	2180614	LT607753
2978711488	Bordetella pertussis J680	Bordetella	pertussis	J680	16S	1645415	1646945	CP026896
2698145729	Seinonella peptonophila DSM 44666	Seinonella	peptonophila DSM	44666	16S	19	1337	FQVL00000000
2978721819	Bordetella pertussis J174	Bordetella	pertussis	J174	16S	3228459	3229989	CP013900
2558308021	Aquaspirillum serpens DSM 68	Aquaspirillum	serpens DSM	68	16S	185	1600	ATVC00000000
2935203738	Mucilaginibacter sp. UYP27	Mucilaginibacter	sp.	UYP27	16S	1450214	1451735
2812923735	Bacillus glycinifermentans KBN06P03352	Bacillus	glycinifermentans	KBN06P03352	16S	167681	169234	CP023481
2715980889	Bacillus glycinifermentans KJ-17	Bacillus	glycinifermentans	KJ-17	16S	2	1255	LECV00000000
2712730688	Deltaproteobacteria bacterium RIFCSPLOWO2_02_FULL_50_16	Deltaproteobacteria	bacterium	RIFCSPLOWO2_02_FULL_50_16	16S	3304	4863	MGSF00000000
2916885573	Priestia megaterium NCTC 10342	Priestia	megaterium NCTC	10342	16S	2148801	2150352	UFSS00000000
2649590988	Enterobacteriaceae bacterium ATCC 29904	Enterobacteriaceae	bacterium ATCC	29904	16S	235452	236990	JOUD00000000
2862038699	Corynebacterium glutamicum N24	Corynebacterium	glutamicum	N24	16S	2893005	2894532	AP017369
2978793617	Bacillus glycinifermentans SRCM103574	Bacillus	glycinifermentans	SRCM103574	16S	1008011	1009560	CP035232, CP035233
2978792572	Bacillus glycinifermentans SRCM103574	Bacillus	glycinifermentans	SRCM103574	16S	34404	35953	CP035232, CP035233
2978653374	Bordetella pertussis I965	Bordetella	pertussis	I965	16S	1947163	1948693	CP011747
2741295452	Arctic96BD-19 cluster gammaproteobacterium SCGC AG-487_P16 (contamination screened)	Arctic96BD-19	cluster gammaproteobacterium SCGC	AG-487_P16 (contamination screened)	16S	3020	4561
2831365891	Protochlamydia sp. W-9	Protochlamydia	sp.	W-9	16S	1	1365	BCPZ00000000
641542124	Thermoanaerobacter sp. X514	Thermoanaerobacter	sp.	X514	16S	1779820	1781351	CP000923
2753147834	Erythrobacter neustonensis DSM 9434	Erythrobacter	neustonensis DSM	9434	16S	3049320	3050807	CP016033
2849187294	Mucilaginibacter lappiensis MP601	Mucilaginibacter	lappiensis	MP601	16S	3766	5288	JACHCA000000000
2855986041	Cutibacterium acnes CA17	Cutibacterium	acnes	CA17	16S	386	1910	NJFY00000000
2588294961	Rhizobacter sp. OV335	Rhizobacter	sp.	OV335	16S	83883	85295	FRCQ00000000
2834430103	Rhodovulum viride JA756	Rhodovulum	viride	JA756	16S	448	1914	MUAV00000000
2515476767	Echinicola pacifica DSM 19836	Echinicola	pacifica DSM	19836	16S	118	1224	ARDN00000000
2978792736	Bacillus glycinifermentans SRCM103574	Bacillus	glycinifermentans	SRCM103574	16S	166712	168261	CP035232, CP035233
2931098193	Lysobacter ciconiae H21R20	Lysobacter	ciconiae	H21R20	16S	662359	663905	CP063656
2701184224	Thermoclostridium caenicola DSM 19027	Thermoclostridium	caenicola DSM	19027	16S	1	1427	FQZP00000000
2978796495	Bacillus glycinifermentans SRCM103574	Bacillus	glycinifermentans	SRCM103574	16S	3546689	3548238	CP035232, CP035233
2888730135	Pseudomonas aeruginosa AR_0443	Pseudomonas	aeruginosa	AR_0443	16S	2420689	2422224	CP029147
2837397221	Demequina sp. NBRC 110053	Demequina	sp. NBRC	110053	16S	254422	255943	BBRJ00000000
2971757050	Klebsiella pneumoniae MLST-15	Klebsiella	pneumoniae	MLST-15	16S	3761999	3763538	CP022125, CP022126, CP022127, CP022128
2971995138	Pseudomonas aeruginosa E6130952	Pseudomonas	aeruginosa	E6130952	16S	6810590	6812125	CP020602, CP020603
2957070474	Priestia megaterium TPD7007	Priestia	megaterium	TPD7007	16S	1	878	QDFO00000000
2833004929	Nitrosococcus wardiae D1FHS	Nitrosococcus	wardiae	D1FHS	16S	3749516	3751060	CP038033
2911315548	Altererythrobacter lutimaris JGD-16	Altererythrobacter	lutimaris	JGD-16	16S	1717875	1719360	JABWTA00000000
2635568695	Lysobacter dokdonensis DS-58	Lysobacter	dokdonensis	DS-58	16S	248562	250109	JRKJ00000000
2978793253	Bacillus glycinifermentans SRCM103574	Bacillus	glycinifermentans	SRCM103574	16S	664701	666250	CP035232, CP035233
2978792640	Bacillus glycinifermentans SRCM103574	Bacillus	glycinifermentans	SRCM103574	16S	96322	97871	CP035232, CP035233
2978792654	Bacillus glycinifermentans SRCM103574	Bacillus	glycinifermentans	SRCM103574	16S	102199	103748	CP035232, CP035233
2978792541	Bacillus glycinifermentans SRCM103574	Bacillus	glycinifermentans	SRCM103574	16S	9283	10832	CP035232, CP035233
2920181398	Glaciimonas sp. GS1	Glaciimonas	sp.	GS1	16S	3830	5360	WINI00000000
2891403201	Microbispora catharanthi CR1-09	Microbispora	catharanthi	CR1-09	16S	18	1538	VDMA00000000
2640458932	Bacillus glycinifermentans TH008	Bacillus	glycinifermentans	TH008	16S	76	1628	JZBT00000000
2890612630	Pseudoruegeria aquimaris CECT 7680	Pseudoruegeria	aquimaris CECT	7680	16S	258	1723	FWFQ00000000
2980777826	Salmonella enterica enterica sv. Antsalova S01-0511	Salmonella	enterica enterica sv. Antsalova	S01-0511	16S	293186	294727	CP019116
2919596002	Lysobacter niabensis BE187	Lysobacter	niabensis	BE187	16S	1259598	1261142
2858256494	Aliarcobacter cryaerophilus LMG 9871	Aliarcobacter	cryaerophilus LMG	9871	16S	210	1727	NXGH00000000
2828012079	Erythrobacter ramosus DSM 8510	Erythrobacter	ramosus DSM	8510	16S	1228746	1230230	JACICE000000000
2888130849	Micromonospora sp. WMMC415	Micromonospora	sp.	WMMC415	16S	2204663	2206178	CP046104
2521860404	Thioalkalivibrio sp. ALMg13-2	Thioalkalivibrio	sp.	ALMg13-2	16S	144155	145576	ARLK00000000
2791320877	Micromonospora wenchangensis CCTCC AA 2012002	Micromonospora	wenchangensis CCTCC AA	2012002	16S	54	1572	MZMV00000000
2641783870	Novosphingobium sp. AAP93	Novosphingobium	sp.	AAP93	16S	1	1484	LJHZ00000000
2852383501	Cupriavidus pauculus FDAARGOS_614	Cupriavidus	pauculus	FDAARGOS_614	16S	974082	975613	CP033971, CP033970, CP033969, CP033968
2933689326	Micromonospora sp. 048893	Micromonospora	sp.	48893	16S	18	1532
2851476062	Akkermansia muciniphila EB-AMDK-21	Akkermansia	muciniphila	EB-AMDK-21	16S	371912	373423	CP025836
2641682715	Propionibacterium freudenreichii CIRM-BIA125	Propionibacterium	freudenreichii	CIRM-BIA125	16S	286	1808	CCYW00000000
2896739871	Xanthomonas translucens pv. translucens DSM 18974	Xanthomonas	translucens pv. translucens DSM	18974	16S	175247	176791	LT604072
2652748730	Bacillus gobiensis FJAT-4402	Bacillus	gobiensis	FJAT-4402	16S	41988	43543	CP012600
2888044005	Ruminococcus bovis JE7A12	Ruminococcus	bovis	JE7A12	16S	1052985	1054504	CP039381
2756504294	Acidovorax sp. 106	Acidovorax	sp.	106	16S	4641537	4643069	RCCC00000000
2847634964	Ralstonia solanacearum RS 488	Ralstonia	solanacearum RS	488	16S	2007421	2008956	CP021652, CP021653
2623497319	Micromonospora eburnea DSM 44814	Micromonospora	eburnea DSM	44814	16S	6904011	6905529	FMHY00000000
2652749498	Bacillus gobiensis FJAT-4402	Bacillus	gobiensis	FJAT-4402	16S	759941	761496	CP012600
2971747449	Klebsiella pneumoniae KP30835	Klebsiella	pneumoniae	KP30835	16S	549433	550971	CP027699, CP027698, CP027697, CP027696, CP027695, CP027700
2711045691	Candidatus Wolfebacteria bacterium RIFCSPLOWO2_01_FULL_47_17b	Candidatus	Wolfebacteria bacterium	RIFCSPLOWO2_01_FULL_47_17b	16S	85815	87366	MGIS00000000
2887846079	Erythrobacter sp. KY5	Erythrobacter	sp.	KY5	16S	973282	974767	CP021912
2884347283	Pontibacter sp. SGAir0037	Pontibacter	sp.	SGAir0037	16S	271650	273173	CP028093, CP028092
2844997312	Actinomadura citrea DSM 43461	Actinomadura	citrea DSM	43461	16S	5090925	5092443	JACCBT000000000
2980350562	Bordetella pertussis E191	Bordetella	pertussis	E191	16S	829925	831455	CP025478
2843053795	Nostoc linckia z15	Nostoc	linckia	z15	16S	26210	27698	LAHH00000000
2776415174	Actinoplanes sp. SE50	Actinoplanes	sp.	SE50	16S	1408543	1410062	CP023298
2265042245	Aminicenantes bacterium SCGC AAA252-D06 (contamination screened)	Aminicenantes	bacterium SCGC	AAA252-D06 (contamination screened)	16S	18821	20251	ASOS00000000
2652748802	Bacillus gobiensis FJAT-4402	Bacillus	gobiensis	FJAT-4402	16S	110083	111638	CP012600
2929050369	Sphingobacterium kitahiroshimense JUb78	Sphingobacterium	kitahiroshimense	JUb78	16S	2807640	2809169	JAOQNK000000000
2856502644	Nocardiopsis sinuspersici DSM 45278	Nocardiopsis	sinuspersici DSM	45278	16S	3489827	3491358	JACCHL000000000
2819794482	Saccharopolyspora dendranthemae DSM 46699	Saccharopolyspora	dendranthemae DSM	46699	16S	389198	390724	VIWX00000000
2933302286	Actinobacteria sp. 050547	Actinobacteria	sp.	50547	16S	201	1725
2924360986	Cronobacter sakazakii cro2890W	Cronobacter	sakazakii	cro2890W	16S	1	425	NRJP00000000
2652750075	Bacillus gobiensis FJAT-4402	Bacillus	gobiensis	FJAT-4402	16S	1363638	1365193	CP012600
2832929436	Microvirgula aerodenitrificans BE2.4	Microvirgula	aerodenitrificans	BE2.4	16S	661765	663299	CP028518, CP028519
2789818749	Balneola sp. CPC5	Balneola	sp.	CPC5	16S	14972	16500	NYUF00000000
2601633694	endosymbiont of Riftia pachyptila (vent Mk28)	endosymbiont	of Riftia	pachyptila (vent Mk28)	16S	4128	5662
2652752113	Bacillus gobiensis FJAT-4402	Bacillus	gobiensis	FJAT-4402	16S	3309532	3311087	CP012600
2890221914	Agarivorans sp. Toyoura001 TU001	Agarivorans	sp. Toyoura001	TU001	16S	101	1590	BJEQ00000000
2652748814	Bacillus gobiensis FJAT-4402	Bacillus	gobiensis	FJAT-4402	16S	116084	117639	CP012600
2941515664	Bradyrhizobium sp. i1.14.1	Bradyrhizobium	sp.	i1.14.1	16S	602	2092
2616847134	Epsilonproteobacteria SCGC AD-698-A03 (contamination screened)	Epsilonproteobacteria	SCGC	AD-698-A03 (contamination screened)	16S	7213	8728
2971981578	Pseudomonas aeruginosa 12939	Pseudomonas	aeruginosa	12939	16S	4960064	4961599	CP024477
2652748905	Bacillus gobiensis FJAT-4402	Bacillus	gobiensis	FJAT-4402	16S	200535	202090	CP012600
2753272873	Actinoplanes subtropicus NRRL B-24665	Actinoplanes	subtropicus NRRL	B-24665	16S	75	1596	JOJL00000000
2566138195	Candidatus Symbiobacter mobilis CR (contamination screened)	Candidatus	Symbiobacter mobilis	CR (contamination screened)	16S	2243950	2245473	CP004885
2848475648	Hymenobacter nivis NBRC 111535	Hymenobacter	nivis NBRC	111535	16S	3302133	3303648	CP029145
2641494268	Lysobacter sp. A03	Lysobacter	sp.	A03	16S	3708	5254	JXSS00000000
2939614054	Rhodanobacter soli 1757	Rhodanobacter	soli	1757	16S	2324841	2326385
2756717653	Kushneria marisflavi DSM 15357	Kushneria	marisflavi DSM	15357	16S	3618	5159	RAPM00000000
2504957101	Thermoanaerobacter wiegelii Rt8.B1	Thermoanaerobacter	wiegelii	Rt8.B1	16S	830790	832218	CP002991
2771544549	Thioalbus denitrificans DSM 26407	Thioalbus	denitrificans DSM	26407	16S	3789	5327	QPJY00000000
644749078	Cupriavidus taiwanensis LMG 19424	Cupriavidus	taiwanensis LMG	19424	16S	2925028	2926562	CU633751, CU633749, CU633750
2766051270	Flavobacterium commune PK15	Flavobacterium	commune	PK15	16S	2073682	2075199	CP017774
2687420674	Frankiaceae bacterium JGI 009 (unscreened)	Frankiaceae	bacterium JGI	009 (unscreened)	16S	57641	59164
2664411142	Caldicellulosiruptor bescii MACB_DSM 6725	Caldicellulosiruptor	bescii MACB_DSM	6725	16S	714600	716148	FXXF00000000
2673498485	Streptomyces sp. Wb2n-11	Streptomyces	sp.	Wb2n-11	16S	6118428	6119957	CVPB00000000
2843662088	Akkermansia muciniphila EB-AMDK-8	Akkermansia	muciniphila	EB-AMDK-8	16S	376498	378009	CP025824
2972011640	Pseudomonas syringae pv. actinidiae MAFF212063	Pseudomonas	syringae pv. actinidiae	MAFF212063	16S	4109476	4111014	CP024713, CP024714, CP024712
2523834750	Pedobacter glucosidilyticus DSM 23534	Pedobacter	glucosidilyticus DSM	23534	16S	3797	5013	AULF00000000
2730325181	Cupriavidus sp. USMAA2-4	Cupriavidus	sp.	USMAA2-4	16S	2959138	2960673	CP017748, CP017750, CP017749
2860185924	Edaphobacter lichenicola M8US30	Edaphobacter	lichenicola	M8US30	16S	529342	530841	JACHDZ000000000
2652748691	Bacillus gobiensis FJAT-4402	Bacillus	gobiensis	FJAT-4402	16S	11004	12559	CP012600
2834507750	Kribbella sp. ALI-6-A	Kribbella	sp.	ALI-6-A	16S	11	1528	MTQN00000000
2869108856	Cutibacterium acnes P15-186	Cutibacterium	acnes	P15-186	16S	250893	252417	NXAU00000000
2729494446	Aliarcobacter cryaerophilus L397	Aliarcobacter	cryaerophilus	L397	16S	220	1741	LRUQ00000000
2980648539	Pseudomonas aeruginosa NN2	Pseudomonas	aeruginosa	NN2	16S	5282734	5284269	LT883143
2630949183	Micromonospora purpureochromogenes DSM 43821	Micromonospora	purpureochromogenes DSM	43821	16S	2002980	2004500	LT607410
2971722553	Klebsiella pneumoniae 19051	Klebsiella	pneumoniae	19051	16S	2812231	2813770	CP022023
2965929421	Pseudomonas aeruginosa E80	Pseudomonas	aeruginosa	E80	16S	6619211	6620746	CP031677
2928986556	Bacillus hemicentroti DSM 23007	Bacillus	hemicentroti DSM	23007	16S	85	1637
2815511090	Phaeobacter inhibens P74	Phaeobacter	inhibens	P74	16S	2923380	2924847	CP010666, CP010663, CP010667, CP010665, CP010661, CP010662, CP010664
2739044138	Janthinobacterium sp. 61	Janthinobacterium	sp.	61	16S	4082585	4084119	PJMQ00000000
2714149130	Priestia megaterium RIT381	Priestia	megaterium	RIT381	16S	16	1571	LDPJ00000000
2905207332	Akkermansia sp. BIOML-A39	Akkermansia	sp.	BIOML-A39	16S	127962	129473	VVMA00000000
2839992802	Pontibacter arcticus 2b14	Pontibacter	arcticus	2b14	16S	1	600	QMDV00000000
2502318863	Arcobacter sp. 2	Arcobacter		sp.	16S	2877319	2878824
2894327398	Nesterenkonia sp. MD2	Nesterenkonia	sp.	MD2	16S	3883	5421	VWNF00000000
2834876178	Sphingopyxis sp. P1IMeth2	Sphingopyxis	sp.	P1IMeth2	16S	898517	900005	FYAT00000000
2619992743	Deltaproteobacterium EBPR_Bin_274	Deltaproteobacterium		EBPR_Bin_274	16S	22812	24318
2690441233	Mycoplasmopsis mustelae	Mycoplasmopsis		mustelae	16S	188	1696	SOCN00000000
2867993931	Thermomonospora cellulosilytica DSM 45823	Thermomonospora	cellulosilytica DSM	45823	16S	5420577	5422093	JACJII000000000
2894267039	Dyadobacter sediminis Z12	Dyadobacter	sediminis	Z12	16S	3389	4898	VCEI00000000
2600302138	Syntrophus sp. G20	Syntrophus	sp.	G20	16S	1	1382
2941523628	Bradyrhizobium sp. i1.8.4	Bradyrhizobium	sp.	i1.8.4	16S	613782	615272
2726034350	Microtetraspora malaysiensis NBRC 100735	Microtetraspora	malaysiensis NBRC	100735	16S	1	446	BBYJ00000000
2969766389	Bacillus intestinalis GM2	Bacillus	intestinalis	GM2	16S	2	1551	NKAK00000000
2775150676	Brochothrix thermosphacta Bth-7816	Brochothrix	thermosphacta	Bth-7816	16S	152	1703	MDLR00000000
2898509969	Sphingopyxis witflariensis DSM 14551	Sphingopyxis	witflariensis DSM	14551	16S	27749	29237	NISJ00000000
2841144354	Dyella sp. M7H15-1	Dyella	sp.	M7H15-1	16S	2667280	2668820	CP035300
2773289926	Flavobacterium johnsoniae JH0041	Flavobacterium	johnsoniae	JH0041	16S	1785668	1787185	RBIA00000000
2701262843	Actinomadura meyerae DSM 44715	Actinomadura	meyerae DSM	44715	16S	3433	4954	FZOR00000000
2971732608	Klebsiella pneumoniae AR_098	Klebsiella	pneumoniae	AR_098	16S	2133553	2135092	CP020108, CP020112, CP020109, CP020110, CP020111
2843852905	Aliiarcobacter cryaerophilus D2610	Aliiarcobacter	cryaerophilus	D2610	16S	540379	541896	CP032825
2832505311	Thermaerobacter sp. PB12/4term	Thermaerobacter	sp.	PB12	16S	3452	5010	QUWU00000000
2908933559	Bacillus jeotgali DSM 18226	Bacillus	jeotgali DSM	18226	16S	4494289	4495838	CP025025
2641918721	Delftia lacustris LZ-C	Delftia	lacustris	LZ-C	16S	1	1085	JNCQ00000000
2757677383	Cohnella sp. OV312	Cohnella	sp.	OV312	16S	2	1351	QKLR00000000
2832932333	Microvirgula aerodenitrificans BE2.4	Microvirgula	aerodenitrificans	BE2.4	16S	3705441	3706978	CP028518, CP028519
2739328530	Promicromonospora sp. CF082	Promicromonospora	sp.	CF082	16S	4021	5549	SLVI00000000
2835163031	Cohnella faecalis K2E09-144	Cohnella	faecalis	K2E09-144	16S	102246	103799	QXJM00000000
2841155720	Thermoanaerobacter ethanolicus JW 200	Thermoanaerobacter	ethanolicus JW	200	16S	456062	457873	CP033580
2908933534	Bacillus jeotgali DSM 18226	Bacillus	jeotgali DSM	18226	16S	4472331	4473880	CP025025
2908933632	Bacillus jeotgali DSM 18226	Bacillus	jeotgali DSM	18226	16S	4561301	4562850	CP025025
649685375	Stigmatella aurantiaca DW4/3-1	Stigmatella	aurantiaca	DW4	16S	575194	576728	CP002271
2710069752	Candidatus Spechtbacteria bacterium RIFCSPHIGHO2_01_FULL_43_30	Candidatus	Spechtbacteria bacterium	RIFCSPHIGHO2_01_FULL_43_30	16S	3575	5277	MHOD00000000
2915097613	Pontixanthobacter aquaemixtae KCTC 52763	Pontixanthobacter	aquaemixtae KCTC	52763	16S	146834	148324	WTYX00000000
2919437843	Rhodococcus sp. 3258	Rhodococcus	sp.	3258	16S	10	1528
2705907109	Moorella thermoautotrophica Inf1	Moorella	thermoautotrophica	Inf1	16S	30432	31987
2886163083	Pseudomonas aeruginosa FDA-CDC-AR_0230	Pseudomonas	aeruginosa	FDA-CDC-AR_0230	16S	6313143	6314678	CP027176, CP027174, CP027175
2867937581	Priestia megaterium KNU-01	Priestia	megaterium	KNU-01	16S	2390853	2392404	JALJWM000000000
2883636832	Persicimonas caeni YN101	Persicimonas	caeni	YN101	16S	1205867	1207401	CP041186
2908928783	Bacillus jeotgali DSM 18226	Bacillus	jeotgali DSM	18226	16S	53682	55231	CP025025
2855887863	Novosphingobium sp. B 225 B 225	Novosphingobium		sp.	16S	11923	13407	MWLM00000000
2545494744	Arcticibacter svalbardensis MN12-7	Arcticibacter	svalbardensis	MN12-7	16S	205	1719	AQPN00000000
2908929646	Bacillus jeotgali DSM 18226	Bacillus	jeotgali DSM	18226	16S	871361	872910	CP025025
2908933728	Bacillus jeotgali DSM 18226	Bacillus	jeotgali DSM	18226	16S	4637877	4639426	CP025025
2936542314	Priestia megaterium AFS015270	Priestia	megaterium	AFS015270	16S	18	1569	NTUU00000000
2866825402	Actinomadura rubrisoli H3C3	Actinomadura	rubrisoli	H3C3	16S	36	1552	SMKU00000000
2926693058	Bradyrhizobium elkanii USDA 13	Bradyrhizobium	elkanii USDA	13	16S	7956900	7958388	JALKFI000000000
2627924481	Ferrovum myxofaciens JA12	Ferrovum	myxofaciens	JA12	16S	57	1596
2971808865	Klebsiella pneumoniae INF042	Klebsiella	pneumoniae	INF042	16S	5038355	5039894	CP024543, CP024542, CP024544
2597110599	Ohtaekwangia kribbensis DSM 25221	Ohtaekwangia	kribbensis DSM	25221	16S	914888	916300
642764163	Anaeromyxobacter sp. K	Anaeromyxobacter	sp.	K	16S	3007961	3009510	CP001131
2846655786	Leuconostoc mesenteroides LK-151	Leuconostoc	mesenteroides	LK-151	16S	256336	257886	AP017939, AP017938, AP017937, AP017936
2863065727	Saccharopolyspora gloriosae DSM 45582	Saccharopolyspora	gloriosae DSM	45582	16S	4305317	4306836	JACHIV000000000
2617831236	Micromonospora auratinigra DSM 44815	Micromonospora	auratinigra DSM	44815	16S	2639154	2640672	LT594323
2849983739	Weissella confusa EJ12	Weissella	confusa	EJ12	16S	1	440	PVSH00000000
2929051927	Sphingobacterium kitahiroshimense JUb78	Sphingobacterium	kitahiroshimense	JUb78	16S	4641391	4642920	JAOQNK000000000
2927842166	Bradyrhizobium japonicum USDA 72	Bradyrhizobium	japonicum USDA	72	16S	4139621	4141109	JANUFJ000000000
2980767192	Salmonella enterica sv. Kentucky 201001922	Salmonella	enterica sv. Kentucky	201001922	16S	4418495	4419974	CP028357
646809600	Thermobispora bispora R51, DSM 43833	DSM	43833	R51	16S	1156103	1157628	CP001874
2908933644	Bacillus jeotgali DSM 18226	Bacillus	jeotgali DSM	18226	16S	4567455	4569004	CP025025
2980606133	Pseudomonas aeruginosa PA34	Pseudomonas	aeruginosa	PA34	16S	5759223	5760758	CP032552
2968962564	Bordetella pertussis E602	Bordetella	pertussis	E602	16S	2130881	2132411	CP013081
2908928780	Bacillus jeotgali DSM 18226	Bacillus	jeotgali DSM	18226	16S	48479	50028	CP025025
2926968236	Bradyrhizobium sp. USDA 4541	Bradyrhizobium	sp. USDA	4541	16S	2540604	2542092	JALJZF000000000
2652241075	Chroococcales cyanobacterium CENA595	Chroococcales	cyanobacterium	CENA595	16S	1	1472	JYON00000000
2509620336	Singulisphaera acidiphila MOB10, DSM 18658	DSM	18658	MOB10	16S	4141986	4143386	CP003364, CP003365, CP003367, CP003366
2916897620	Bacillus lacisalsi YSP-3	Bacillus	lacisalsi	YSP-3	16S	6	1559	PDOF00000000
2965784843	Bacillus licheniformis 0DA23-1	Bacillus	licheniformis	0DA23-1	16S	163682	165232	CP031126
2885028175	Actinomadura sp. WMMB499	Actinomadura	sp.	WMMB499	16S	8719567	8721085	CP044407
2722383235	Chloroflexi bacterium RBG_13_46_9	Chloroflexi	bacterium	RBG_13_46_9	16S	36315	37550	MGMM00000000
2965784761	Bacillus licheniformis 0DA23-1	Bacillus	licheniformis	0DA23-1	16S	100727	102276	CP031126
2884947505	Sphingobacterium sp. dk4302	Sphingobacterium	sp.	dk4302	16S	3694754	3696282	CP045652
2972012946	Pseudomonas syringae pv. actinidiae MAFF212063	Pseudomonas	syringae pv. actinidiae	MAFF212063	16S	5484796	5486331	CP024713, CP024714, CP024712
2847217025	Propionibacterium freudenreichii ERS1366621	Propionibacterium	freudenreichii	ERS1366621	16S	1097001	1098519	LT618786, LT618785
2917016254	Pseudomonas aeruginosa paerg000	Pseudomonas	aeruginosa	paerg000	16S	2016433	2017968	LR130528
2965784747	Bacillus licheniformis 0DA23-1	Bacillus	licheniformis	0DA23-1	16S	94834	96383	CP031126
2965784645	Bacillus licheniformis 0DA23-1	Bacillus	licheniformis	0DA23-1	16S	9396	10945	CP031126
2914430444	Ruegeria haliotis B1Z28	Ruegeria	haliotis	B1Z28	16S	424	1887	JABXWT00000000
2510891079	Hydrogenobaculum sp. SO	Hydrogenobaculum	sp.	SO	16S	555307	556741
2904679803	Bradyrhizobium sp. UNPA324	Bradyrhizobium	sp.	UNPA324	16S	5528684	5530172	LFJD00000000
2871055463	Moraxella catarrhalis Z7574	Moraxella	catarrhalis	Z7574	16S	102	1630	LXHE00000000
2965788308	Bacillus licheniformis 0DA23-1	Bacillus	licheniformis	0DA23-1	16S	3321754	3323304	CP031126
2965785657	Bacillus licheniformis 0DA23-1	Bacillus	licheniformis	0DA23-1	16S	964089	965638	CP031126
2876299456	Cutibacterium acnes P15-206	Cutibacterium	acnes	P15-206	16S	245926	247450	NXAR00000000
2965784677	Bacillus licheniformis 0DA23-1	Bacillus	licheniformis	0DA23-1	16S	34093	35642	CP031126
2980389976	Klebsiella pneumoniae KP8	Klebsiella	pneumoniae	KP8	16S	5473334	5474954	CP025089
644952202	Acidimicrobium ferrooxidans ICP, DSM 10331	DSM	10331	ICP	16S	1117010	1118507	CP001631
2965785278	Bacillus licheniformis 0DA23-1	Bacillus	licheniformis	0DA23-1	16S	610076	611625	CP031126
2671900332	Pontibacter chinhatensis LP51	Pontibacter	chinhatensis	LP51	16S	3610	5136	FOOT00000000
2553994629	Lysobacter antibioticus HS124	Lysobacter	antibioticus	HS124	16S	965	2391	CAQP00000000
2897190889	Pseudomonas aeruginosa GIMC5015:PAKB6	Pseudomonas	aeruginosa	GIMC5015	16S	6041976	6043511	CP034429
2971845654	Klebsiella pneumoniae VBA2172	Klebsiella	pneumoniae	VBA2172	16S	2649219	2650755	CP036326, CP036321, CP036322, CP036320, CP036324, CP036323, CP036325
2550811245	Bacillus licheniformis 10-1-A	Bacillus	licheniformis	10-1-A	16S	1	1376	AJLV00000000
2860826707	Bacillus licheniformis 14ADL4	Bacillus	licheniformis	14ADL4	16S	2610479	2612028	CP026673
2877559989	Klebsiella pneumoniae Kp33	Klebsiella	pneumoniae	Kp33	16S	4849318	4850856	AP018747, AP018749, AP018748
2860826514	Bacillus licheniformis 14ADL4	Bacillus	licheniformis	14ADL4	16S	2456197	2457746	CP026673
2875932566	Desulfobulbaceae bacterium LHD7	Desulfobulbaceae	bacterium	LHD7	16S	3631	5195
2737535133	Nitrosomonas sp. Nm84	Nitrosomonas	sp.	Nm84	16S	117800	119341
2863411799	Streptomyces scabiei SAI-025	Streptomyces	scabiei	SAI-025	16S	592743	594268	JACHJX000000000
2927417744	Bradyrhizobium japonicum USDA 55	Bradyrhizobium	japonicum USDA	55	16S	273954	275442	JANUQC000000000
2506494249	Anabaena sp. PCC 7108	Anabaena	sp. PCC	7108	16S	4961164	4962640	AJWF00000000
2913885244	Nostoc linckia FACHB-104	Nostoc	linckia	FACHB-104	16S	3701	5187	JACJQJ00000000
2980403039	Klebsiella pneumoniae CNR48	Klebsiella	pneumoniae	CNR48	16S	2167681	2169220	LS399318
2509767818	Cylindrospermum stagnale PCC 7417	Cylindrospermum	stagnale PCC	7417	16S	2063195	2064564	CP003644, CP003643, CP003642, CP003645
2846730693	Cupriavidus oxalaticus X32	Cupriavidus	oxalaticus	X32	16S	3183926	3185457	CP038639, CP038637, CP038640, CP038635, CP038636, CP038634, CP038638
2510400714	Cryptosporangium arvum YU 629-21, DSM 44712	DSM	44712	629-21	16S	1844687	1846081	JFBT00000000
2923534336	Qipengyuania citrea H150	Qipengyuania	citrea	H150	16S	364260	365748
2882881290	Bradyrhizobium sp. AS23.2	Bradyrhizobium	sp.	AS23.2	16S	1	1079	LGHM00000000
2980775419	Salmonella enterica enterica sv. Heidelberg SA01AB09084001	Salmonella	enterica enterica sv. Heidelberg	SA01AB09084001	16S	2761531	2763072	CP016531, CP016533, CP016532, CP016530
2883911569	Pseudodesulfovibrio cashew SRB007	Pseudodesulfovibrio	cashew	SRB007	16S	588615	590167	CP046400
2860826626	Bacillus licheniformis 14ADL4	Bacillus	licheniformis	14ADL4	16S	2547525	2549074	CP026673
2810355068	Novosphingobium sp. P6W	Novosphingobium	sp.	P6W	16S	479257	480749	CP030355, CP030353, CP030352, CP030354
2878629453	Leuconostoc mesenteroides mesenteroides LN27	Leuconostoc	mesenteroides mesenteroides	LN27	16S	185	1735	MPLP00000000
2860827454	Bacillus licheniformis 14ADL4	Bacillus	licheniformis	14ADL4	16S	3363891	3365441	CP026673
2922955586	Xanthomonas vasicola pv. arecae NCPPB 2649	Xanthomonas	vasicola pv. arecae NCPPB	2649	16S	4426258	4427804	CP034653, CP034654
2891205790	Granulicella sp. L46	Granulicella	sp.	L46	16S	56093	57592	LMUT00000000
2860826544	Bacillus licheniformis 14ADL4	Bacillus	licheniformis	14ADL4	16S	2480894	2482443	CP026673
2637110098	Desulfuromonas soudanensis WTL	Desulfuromonas	soudanensis	WTL	16S	2967918	2969476	CP010802
2667315057	Lysinimicrobium rhizosphaerae NBRC 109397	Lysinimicrobium	rhizosphaerae NBRC	109397	16S	1	816	BBMC00000000
2860826613	Bacillus licheniformis 14ADL4	Bacillus	licheniformis	14ADL4	16S	2541634	2543183	CP026673
2840645143	Delftia acidovorans RAY209	Delftia	acidovorans	RAY209	16S	1737938	1739470	CP022656
2964098661	Gimesia panareensis Pan110	Gimesia	panareensis	Pan110	16S	6197582	6199123	CP036277
2516400587	Pontibacter kolensis 206081	Pontibacter	kolensis	206081	16S	2567080	2568492
2676390662	Nitrosomonas sp. 33 Nm33	Nitrosomonas	sp. 33	Nm33	16S	4371	5912	FNPJ00000000
2789680441	Massilioclostridium coli Marseille-P2976	Massilioclostridium	coli	Marseille-P2976	16S	442	1970	FMIZ00000000
2839891056	Cohnella abietis KCTC 43028	Cohnella	abietis KCTC	43028	16S	6106498	6108054	AP019400
2957754626	Cronobacter malonaticus cro745W	Cronobacter	malonaticus	cro745W	16S	1	459	NRMR00000000
2860825333	Bacillus licheniformis 14ADL4	Bacillus	licheniformis	14ADL4	16S	1329215	1330764	CP026673
2894887479	Porphyrobacter sp. SLTP	Porphyrobacter	sp.	SLTP	16S	142400	143884	JAAALE00000000
2850573685	Corynebacterium glutamicum AR1	Corynebacterium	glutamicum	AR1	16S	2546147	2547670	CP007725, CP007724
2676853895	Marininema halotolerans DSM 45789	Marininema	halotolerans DSM	45789	16S	3207	4759	FPAA00000000
2569116869	Cupriavidus metallidurans H1130	Cupriavidus	metallidurans	H1130	16S	118946	120359	AXBU00000000
2860827146	Bacillus licheniformis 14ADL4	Bacillus	licheniformis	14ADL4	16S	3059074	3060623	CP026673
2790961491	Brucella thiophenivorans MYb6	Brucella	thiophenivorans	MYb6	16S	2065697	2067182	PCOR00000000
2771399479	Bacillus licheniformis 19_TX	Bacillus	licheniformis	19_TX	16S	1	1552	SNWU00000000
2980831752	Salmonella enterica enterica sv. Enteritidis PIR00532	Salmonella	enterica enterica sv. Enteritidis	PIR00532	16S	4538861	4540402	CP025557, CP025558, CP025559
2967890244	Cronobacter malonaticus cro138	Cronobacter	malonaticus	cro138	16S	1	436	NRMN00000000
2580966069	Bacillus licheniformis 3F-3	Bacillus	licheniformis	3F-3	16S	1	825	JFYM00000000
2965930344	Pseudomonas aeruginosa PB353	Pseudomonas	aeruginosa	PB353	16S	744558	746093	CP025052, CP025051
2787186329	Nitrospirae bacterium CG01_land_8_20_14_3_00_44_22	Nitrospirae	bacterium	CG01_land_8_20_14_3_00_44_22	16S	1	753	PETK00000000
2917645966	Nostoc punctiforme FACHB-252	Nostoc	punctiforme	FACHB-252	16S	4	1492	JACJTC00000000
2977664666	Cronobacter sakazakii cro859W1	Cronobacter	sakazakii	cro859W1	16S	1	470	NRMJ00000000
2550817578	Bacillus licheniformis 5-2-D	Bacillus	licheniformis	5-2-D	16S	1	1165	AJLW00000000
2910183357	Pseudoarcobacter acticola KCTC 52212	Pseudoarcobacter	acticola KCTC	52212	16S	294852	296368	CP042652
2901767548	Akkermansia sp. BIOML-A25	Akkermansia	sp.	BIOML-A25	16S	31170	32681	VVLM00000000
2915974696	Akkermansia sp. BIOML-A51	Akkermansia	sp.	BIOML-A51	16S	407	1918	VVMM00000000
2926201869	Variovorax boronicumulans DS3835	Variovorax	boronicumulans	DS3835	16S	448	1982
2687716819	Sulfurospirillum sp. UCH001	Sulfurospirillum	sp.	UCH001	16S	1867287	1868799	AP014723
2908435530	Pseudomonas aeruginosa PB368	Pseudomonas	aeruginosa	PB368	16S	6370651	6372186	CP025050
2655413993	Bacillus licheniformis 5NAP23	Bacillus	licheniformis	5NAP23	16S	673096	674649	JYBQ00000000
2655412856	Bacillus licheniformis 5NAP23	Bacillus	licheniformis	5NAP23	16S	1970	3525	JYBQ00000000
2900162163	Novosphingobium sediminis NBRC 106119	Novosphingobium	sediminis NBRC	106119	16S	290	1772	BJYR00000000
2506672736	Dechloromonas sp. JJ	Dechloromonas	sp.	JJ	16S	3677	5096
2655413913	Bacillus licheniformis 5NAP23	Bacillus	licheniformis	5NAP23	16S	610141	611694	JYBQ00000000
2655413614	Bacillus licheniformis 5NAP23	Bacillus	licheniformis	5NAP23	16S	303071	304625	JYBQ00000000
2867937831	Priestia megaterium KNU-01	Priestia	megaterium	KNU-01	16S	2600377	2601928	JALJWM000000000
2902052184	Pedobacter ureilyticus THG-T11	Pedobacter	ureilyticus	THG-T11	16S	196	1715	SSHJ00000000
2541273223	Aminiphilus circumscriptus DSM 16581	Aminiphilus	circumscriptus DSM	16581	16S	3213	4613	JAFY00000000
2623493232	Micromonospora eburnea DSM 44814	Micromonospora	eburnea DSM	44814	16S	2130840	2132358	FMHY00000000
2629598827	Trichodesmium erythraeum IMS101	Trichodesmium	erythraeum	IMS101	16S	1252715	1254205
2824531555	Luteibacter sp. Sphag1AF	Luteibacter	sp.	Sphag1AF	16S	280	1824	JACHYH000000000
2655412786	Bacillus licheniformis 5NAP23	Bacillus	licheniformis	5NAP23	16S	811493	813046	JYBQ00000000
2645555638	Pedobacter sp. Leaf194	Pedobacter	sp.	Leaf194	16S	953880	955405	LMPU00000000
2814084711	Corynebacterium stationis LMG 21670	Corynebacterium	stationis LMG	21670	16S	2132673	2134201	CP019963
2847347412	Flavobacterium columnare C#2	Flavobacterium	columnare	C	16S	697809	699324	CP015107
2580462305	Serratia marcescens ATCC 14041	Serratia	marcescens ATCC	14041	16S	1	1265	JGVB00000000
2846897439	Akkermansia muciniphila EB-AMDK-15	Akkermansia	muciniphila	EB-AMDK-15	16S	1093555	1095066	CP025830
2823997541	Corynebacterium glutamicum ATCC 13287	Corynebacterium	glutamicum ATCC	13287	16S	313322	314845	JAAOYZ000000000
2886562202	Anabaena sp. UHCC 0187	Anabaena	sp. UHCC	187	16S	1	1484	VILB00000000
2873316340	Sphaerisporangium siamense DSM 45784	Sphaerisporangium	siamense DSM	45784	16S	2058427	2059948	JACHND000000000
2655412872	Bacillus licheniformis 5NAP23	Bacillus	licheniformis	5NAP23	16S	654	2207	JYBQ00000000
2911238609	Alteripontixanthobacter muriae SALINAS58	Alteripontixanthobacter	muriae	SALINAS58	16S	4006	5496	JAAFZT00000000
2870521932	Nonomuraea roseoviolacea carminata DSM 44170	Nonomuraea	roseoviolacea carminata DSM	44170	16S	5051874	5053395	JAMZEC000000000
2971783881	Klebsiella pneumoniae AR_0068	Klebsiella	pneumoniae	AR_0068	16S	2082034	2083573	CP020069, CP020070, CP020067, CP020068
2771084830	unclassified Deltaproteobacteria Obs2_genome_004 Obs2_genome_004	unclassified	Deltaproteobacteria Obs2_genome_004	Obs2_genome_004	16S	29795	31373
2655412757	Bacillus licheniformis 5NAP23	Bacillus	licheniformis	5NAP23	16S	786794	788347	JYBQ00000000
2970304006	Cronobacter sakazakii cro184	Cronobacter	sakazakii	cro184	16S	1	592	NRJQ00000000
2554163679	Bacillus licheniformis 9945A	Bacillus	licheniformis	9945A	16S	94792	96329	CP005965
2554163614	Bacillus licheniformis 9945A	Bacillus	licheniformis	9945A	16S	34092	35629	CP005965
2756150500	Sphaerotilus hippei DSM 566	Sphaerotilus	hippei DSM	566	16S	3897	5427
2980406382	Klebsiella variicola 15WZ-82	Klebsiella	variicola	15WZ-82	16S	373538	375077	CP032357, CP032355, CP032354, CP032356
2554163588	Bacillus licheniformis 9945A	Bacillus	licheniformis	9945A	16S	9448	10986	CP005965
2900177471	Novosphingobium sp. 18052	Novosphingobium	sp.	18052	16S	251	1739	CACSJU00000000
2742175879	Erythrobacter sp. HI0028	Erythrobacter	sp.	HI0028	16S	4017	5509	LWES00000000
2957067073	Priestia megaterium TPD7007	Priestia	megaterium	TPD7007	16S	1	704	QDFO00000000
2911900814	Pedobacter sp. SW-16	Pedobacter	sp.	SW-16	16S	3528448	3529969	CP061171
2554164225	Bacillus licheniformis 9945A	Bacillus	licheniformis	9945A	16S	641764	643301	CP005965
2710807191	Candidatus Rokubacteria bacterium RIFCSPHIGHO2_12_FULL_73_22	Candidatus	Rokubacteria bacterium	RIFCSPHIGHO2_12_FULL_73_22	16S	1	843	MGCB00000000
2856651019	Streptosporangium sp. caverna	Streptosporangium	sp.	caverna	16S	9396932	9398453	CP029711
2856603833	Couchioplanes caeruleus DSM 43634	Couchioplanes	caeruleus DSM	43634	16S	47524	49044	MEIA00000000
2658161038	Xanthomonas translucens LB10	Xanthomonas	translucens	LB10	16S	4069	5616	LNVN00000000
2676328985	Salisediminibacterium haloalkalitolerans 10nlg	Salisediminibacterium	haloalkalitolerans	10nlg	16S	1	1544	FOGV00000000
2506492397	Anabaena sp. PCC 7108	Anabaena	sp. PCC	7108	16S	2921036	2922512	AJWF00000000
2554164581	Bacillus licheniformis 9945A	Bacillus	licheniformis	9945A	16S	1010032	1011569	CP005965
2554166890	Bacillus licheniformis 9945A	Bacillus	licheniformis	9945A	16S	3306876	3308413	CP005965
2554163776	Bacillus licheniformis 9945A	Bacillus	licheniformis	9945A	16S	180553	182090	CP005965
2735514163	Caldicellulosiruptor bescii RKCB133	Caldicellulosiruptor	bescii	RKCB133	16S	2685139	2686687	PEFB00000000
2875450651	Bacillus licheniformis ATCC 12713	Bacillus	licheniformis ATCC	12713	16S	180446	181995	CP033389
2694841021	Desulfurella amilsii TR1 Re-analysis	Desulfurella	amilsii TR1	Re-analysis	16S	64452	65579	MDSU00000000
2841057537	Acidipropionibacterium acidipropionici FAM 19036	Acidipropionibacterium	acidipropionici FAM	19036	16S	2150020	2151553	CP040634
2786909640	Candidatus Saccharibacteria bacterium CG_4_10_14_0_2_um_filter_41_11	Candidatus	Saccharibacteria bacterium	CG_4_10_14_0_2_um_filter_41_11	16S	15129	16639	PFNZ00000000
2875451104	Bacillus licheniformis ATCC 12713	Bacillus	licheniformis ATCC	12713	16S	641655	643204	CP033389
2649372873	Bifidobacterium adolescentis BBMN23	Bifidobacterium	adolescentis	BBMN23	16S	1970399	1971929	CP010437
2620979088	Mycoplasma iowae DK-CPA	Mycoplasma	iowae	DK-CPA	16S	14800	16317	AWQU00000000
2639170357	Micromonospora viridifaciens DSM 43909	Micromonospora	viridifaciens DSM	43909	16S	5273689	5275209	LT607411
2875453948	Bacillus licheniformis ATCC 12713	Bacillus	licheniformis ATCC	12713	16S	3343629	3345178	CP033389
2875450482	Bacillus licheniformis ATCC 12713	Bacillus	licheniformis ATCC	12713	16S	33985	35534	CP033389
640703712	Candidatus Protochlamydia amoebophila UWE25	Candidatus	Protochlamydia amoebophila	UWE25	16S	2131334	2132814	BX908798
2875451484	Bacillus licheniformis ATCC 12713	Bacillus	licheniformis ATCC	12713	16S	1007450	1008999	CP033389
2690380979	Massilia sp. CF038	Massilia	sp.	CF038	16S	10	1542	FQWU00000000
2781004249	Chloroflexi bacterium SAT3076	Chloroflexi	bacterium	SAT3076	16S	29969	30771	PAMB00000000
2920873636	Aurantiacibacter arachoides RC4-10-4	Aurantiacibacter	arachoides	RC4-10-4	16S	2204562	2206048	WTYH00000000
2585703331	Micromonospora olivasterospora DSM 43868	Micromonospora	olivasterospora DSM	43868	16S	2192203	2193598	VLKE00000000
2873807139	Arcobacter sp. FW59	Arcobacter	sp.	FW59	16S	4035	5552	PDKA00000000
649927179	Desulfobulbus propionicus 1pr3, DSM 2032	DSM	2032	1pr3	16S	2674670	2676215	CP002364
2752996443	Kushneria marisflavi SW32	Kushneria	marisflavi	SW32	16S	372809	374350	CP021358
2908427062	Pseudomonas aeruginosa AR_0446	Pseudomonas	aeruginosa	AR_0446	16S	4104457	4105992	CP029660
2903035274	Cronobacter sakazakii cro1509W	Cronobacter	sakazakii	cro1509W	16S	1	607	NRMK00000000
2896258245	Erythrobacter sp. EC-HK427 ERY430	Erythrobacter	sp. EC-HK427	ERY430	16S	1514452	1515936	CABVLF00000000
2965954263	Pseudomonas aeruginosa AES1R	Pseudomonas	aeruginosa	AES1R	16S	6151322	6152831	CP037926
2875450549	Bacillus licheniformis ATCC 12713	Bacillus	licheniformis ATCC	12713	16S	94685	96234	CP033389
2866850652	Actinomadura darangshiensis DSM 45941	Actinomadura	darangshiensis DSM	45941	16S	500	2016	SMKY00000000
2875450453	Bacillus licheniformis ATCC 12713	Bacillus	licheniformis ATCC	12713	16S	9342	10891	CP033389
2671429534	Nitrosospira multiformis Nl7	Nitrosospira	multiformis	Nl7	16S	364989	366528	FOHI00000000
2856501774	Nocardiopsis sinuspersici DSM 45278	Nocardiopsis	sinuspersici DSM	45278	16S	2538858	2540389	JACCHL000000000
2833041021	Akkermansia muciniphila AMDK-4	Akkermansia	muciniphila	AMDK-4	16S	636442	637953	CP024740
2817486845	Acidipropionibacterium acidipropionici WSH1105	Acidipropionibacterium	acidipropionici	WSH1105	16S	2419047	2420584	CP019400
2907965907	Xanthomonas oryzae pv. oryzae PXO61	Xanthomonas	oryzae pv. oryzae	PXO61	16S	292439	293985	CP033187
2640214173	Jiangella alkaliphila DSM 45079	Jiangella	alkaliphila DSM	45079	16S	3996955	3998480	LT629791
2849314822	Blastococcus sp. DSM 46790	Blastococcus	sp. DSM	46790	16S	2076992	2078510	JACCCB000000000
2856430773	Saccharopolyspora hordei DSM 44065	Saccharopolyspora	hordei DSM	44065	16S	5285821	5287353	JACCFJ000000000
2814788885	Phaeobacter gallaeciensis P63	Phaeobacter	gallaeciensis	P63	16S	3348441	3349908	CP010788, CP010786, CP010784, CP010790, CP010787, CP010785, CP010789, CP010791
2540498816	Thermoclostridium stercorarium stercorarium DSM 8532	Thermoclostridium	stercorarium stercorarium DSM	8532	16S	2957540	2958954	CP003992
2877773651	Bacillus licheniformis ATCC 9789	Bacillus	licheniformis ATCC	9789	16S	917582	919132	CP023729
2884524562	Allosaccharopolyspora coralli E2A	Allosaccharopolyspora	coralli	E2A	16S	4015653	4017188	CP045929
2894714468	Dyella sp. C9	Dyella	sp.	C9	16S	3200	4744	QIRF00000000
2873827658	Arcobacter sp. CECT 9299	Arcobacter	sp. CECT	9299	16S	4060	5577	PDKH00000000
2877772712	Bacillus licheniformis ATCC 9789	Bacillus	licheniformis ATCC	9789	16S	9441	10990	CP023729
646437912	Sphaerobacter thermophilus 4ac11, DSM 20745	DSM	20745	4ac11	16S	554481	555976	CP001823, CP001824
2859969009	Micromonospora tulbaghiae CNY-010	Micromonospora	tulbaghiae	CNY-010	16S	5815753	5817267	CP024087
2859970356	Micromonospora tulbaghiae CNY-010	Micromonospora	tulbaghiae	CNY-010	16S	7211004	7212518	CP024087
2881174460	Cupriavidus sp. D384	Cupriavidus	sp.	D384	16S	228	1759	BBQI00000000
2894841422	Pontixanthobacter rizhaonensis RZ02	Pontixanthobacter	rizhaonensis	RZ02	16S	171610	173097	JABCRE00000000
2579858462	Frankia torreyi CpI1-S	Frankia	torreyi	CpI1-S	16S	3862	5252	JYFN00000000
2718715868	Candidatus Xiphinematobacter sp. Idaho Grape	Candidatus	Xiphinematobacter sp. Idaho	Grape	16S	59773	61316	CP012665
2901758941	Akkermansia sp. BIOML-A40	Akkermansia	sp.	BIOML-A40	16S	129693	131204	VVMB00000000
2935024582	Actinobacteria sp. 051777	Actinobacteria	sp.	51777	16S	11	1530
2640803810	Corynebacterium doosanense CAU 212, DSM 45436	DSM	45436	212	16S	1382980	1384508	CP006765, CP006764
2895547631	Actinoplanes sp. TBRC 11911	Actinoplanes	sp. TBRC	11911	16S	3567	5003	JABBNC00000000
2965910137	Pseudomonas chlororaphis aureofaciens ChPhzS23	Pseudomonas	chlororaphis aureofaciens	ChPhzS23	16S	128256	129792	CP027748
2848443425	Porphyrobacter sp. CCH7-A1	Porphyrobacter	sp.	CCH7-A1	16S	242	1730	LSJG00000000
2918195769	Rhodococcus opacus WS3313	Rhodococcus	opacus	WS3313	16S	1129649	1131166	JAGGMW000000000
2877772904	Bacillus licheniformis ATCC 9789	Bacillus	licheniformis ATCC	9789	16S	163651	165199	CP023729
2834760399	Cutibacterium acnes P15-021	Cutibacterium	acnes	P15-021	16S	16818	18342	NMRG00000000
2732256346	Actinomadura latina NBRC 106108	Actinomadura	latina NBRC	106108	16S	11	1533	BCQS00000000
2965928643	Pseudomonas aeruginosa E80	Pseudomonas	aeruginosa	E80	16S	5783789	5785324	CP031677
2877772811	Bacillus licheniformis ATCC 9789	Bacillus	licheniformis ATCC	9789	16S	94880	96429	CP023729
2814750629	Phaeobacter gallaeciensis P128	Phaeobacter	gallaeciensis	P128	16S	925474	926941	CP021050, CP021048, CP021052, CP021051, CP021047, CP021049
2616823156	Sulfurovum sp. SCGC AC-213-A03 (contamination screened)	Sulfurovum	sp. SCGC	AC-213-A03 (contamination screened)	16S	7419	8932
650967089	Parachlamydia acanthamoebae UV7	Parachlamydia	acanthamoebae	UV7	16S	768411	769961	FR872580
640724633	Saccharopolyspora erythraea NRRL 2338	Saccharopolyspora	erythraea NRRL	2338	16S	1777088	1778481	AM420293
2840025010	Megasphaera cerevisiae NSB1	Megasphaera	cerevisiae	NSB1	16S	1	465	MQNM00000000
2919425238	Rhodococcus fascians 3241	Rhodococcus	fascians	3241	16S	10	1528
2877773337	Bacillus licheniformis ATCC 9789	Bacillus	licheniformis ATCC	9789	16S	607376	608925	CP023729
2971698794	Bordetella pertussis J589	Bordetella	pertussis	J589	16S	1927332	1928862	CP026909
2980815236	Salmonella enterica enterica sv. Thompson HFCDC-SM-846	Salmonella	enterica enterica sv. Thompson	HFCDC-SM-846	16S	2845108	2846649	CP029249, CP028729
2923166520	Pseudomonas aeruginosa 127	Pseudomonas	aeruginosa	127	16S	6876786	6878321	CP022000
2833734811	Tabrizicola sp. DJC	Tabrizicola	sp.	DJC	16S	1	1224	QWEY00000000
2896748431	Xanthomonas axonopodis pv. phaseoli ISO18C8	Xanthomonas	axonopodis pv. phaseoli	ISO18C8	16S	5016470	5018016	CP012064, CP012063, CP012065
2913266629	Micromonospora sp. HB375	Micromonospora	sp.	HB375	16S	6742281	6743795	JAGGJO000000000
2877772824	Bacillus licheniformis ATCC 9789	Bacillus	licheniformis ATCC	9789	16S	100773	102321	CP023729
2877772742	Bacillus licheniformis ATCC 9789	Bacillus	licheniformis ATCC	9789	16S	34138	35687	CP023729
2971804374	Klebsiella pneumoniae INF042	Klebsiella	pneumoniae	INF042	16S	451603	453142	CP024543, CP024542, CP024544
2922543262	Rhodococcus sp. NKCM2511	Rhodococcus	sp.	NKCM2511	16S	89	1784	BNHJ00000000
2734976152	Kineosporia rhizophila JCM 9960	Kineosporia	rhizophila JCM	9960	16S	1	977	BBIF00000000
2836902714	Flammeovirga pectinis L12M1	Flammeovirga	pectinis	L12M1	16S	3567272	3568796	CP034564, CP034562, CP034563
2927364362	Bradyrhizobium japonicum USDA 48	Bradyrhizobium	japonicum USDA	48	16S	477870	479358	JANUDE000000000
2978750472	Klebsiella pneumoniae pneumoniae KPN_KPC_HUG_07	Klebsiella	pneumoniae pneumoniae	KPN_KPC_HUG_07	16S	2291616	2293155	CP019774, CP019776, CP019773, CP019775, CP019772
650978849	Simkania negevensis Z, ATCC VR-1471	ATCC	VR-1471	Z	16S	370012	371557	FR872582, FR872581
2877776146	Bacillus licheniformis ATCC 9789	Bacillus	licheniformis ATCC	9789	16S	3168194	3169744	CP023729
2879182051	Sphingomonas sp. Sph1(2015)	Sphingomonas	sp.	Sph1 (2015)	16S	1	405	MQUI00000000
2691932754	Streptomyces prasinopilosus NRRL B-2711	Streptomyces	prasinopilosus NRRL	B-2711	16S	3511	5042	LIRG00000000
2683950326	Bacillus licheniformis B4090_201601	Bacillus	licheniformis	B4090_201601	16S	76	1424	LQYL00000000
2729305468	Bacillus licheniformis B4091	Bacillus	licheniformis	B4091	16S	1	1333	LQYM00000000
2873416639	Streptomyces stelliscabiei DSM 41803	Streptomyces	stelliscabiei DSM	41803	16S	4369264	4370791	JADBGF000000000
2776133243	Tolypothrix sp. NIES-4075	Tolypothrix	sp.	NIES-4075	16S	3545	5035	BDUC00000000
2673163458	Gemmata sp. SH-PL17	Gemmata	sp.	SH-PL17	16S	2667891	2669393	CP011271
2957753603	Cronobacter malonaticus cro745W	Cronobacter	malonaticus	cro745W	16S	1	478	NRMR00000000
2729303982	Bacillus licheniformis B4092	Bacillus	licheniformis	B4092	16S	1	1554	LQYK00000000
2910404537	Kibdelosporangium persicum 4NS15	Kibdelosporangium	persicum	4NS15	16S	5	1523	JAAATY00000000
2935713403	Bradyrhizobium sp. LA6.10	Bradyrhizobium	sp.	LA6.10	16S	263	1751
2683954585	Bacillus licheniformis B4164	Bacillus	licheniformis	B4164	16S	1	1333	LQYQ00000000
2563290711	Bilophila wadsworthia 3_1_6	Bilophila	wadsworthia	3_1_6	16S	1163243	1164781	ADCP00000000
2857808671	Blastococcus sp. TF02A_35	Blastococcus	sp.	TF02A_35	16S	3835	5353	SPQP00000000
2978484996	Enterobacter hormaechei steigerwaltii GN05420	Enterobacter	hormaechei steigerwaltii	GN05420	16S	61227	62768	LVUD00000000
2846729155	Cupriavidus oxalaticus X32	Cupriavidus	oxalaticus	X32	16S	1541115	1542648	CP038639, CP038637, CP038640, CP038635, CP038636, CP038634, CP038638
2914617282	Parasutterella excrementihominis BIOML-A15	Parasutterella	excrementihominis	BIOML-A15	16S	3636	5177	WNBY00000000
2896722720	Clostridium thermarum SYSU GA15002T	Clostridium	thermarum SYSU	GA15002T	16S	154074	155574	CP040924
2856817389	Actinoplanes teichomyceticus ATCC 31121	Actinoplanes	teichomyceticus ATCC	31121	16S	1324699	1326215	CP023865
2629502911	Thermoanaerobacter kivui DSM 2030	Thermoanaerobacter	kivui DSM	2030	16S	84119	85792	CP009170
2704283978	Sphingopyxis sp. H077	Sphingopyxis	sp.	H077	16S	16517	18009	LNRV00000000
2972080885	Pseudomonas syringae pv. actinidiae CRAFRU 14.08	Pseudomonas	syringae pv. actinidiae CRAFRU	14.08	16S	4771880	4773418	CP019733, CP019732
2980347540	Bordetella pertussis H864	Bordetella	pertussis	H864	16S	1946115	1947645	CP011709
2850925924	Bacillus licheniformis BL-010	Bacillus	licheniformis	BL-010	16S	4278136	4279685	CP022477
2980851048	Salmonella enterica enterica sv. Brancaster sg_ww281	Salmonella	enterica enterica sv. Brancaster	sg_ww281	16S	4494478	4496017	CP037995, CP036166
2965943457	Pseudomonas aeruginosa paerg009	Pseudomonas	aeruginosa	paerg009	16S	1798214	1799743	LR130533
646564279	Oxalobacter formigenes HOxBLS	Oxalobacter	formigenes	HOxBLS	16S	2404708	2406226	ACDP00000000
2514389307	Desulfovibrio sp. A2	Desulfovibrio	sp.	A2	16S	49	1584	AGFG00000000
2886132265	Pseudomonas aeruginosa FDA-CDC-AR_0111	Pseudomonas	aeruginosa	FDA-CDC-AR_0111	16S	3064338	3065873	CP032257, CP032256
2817705604	Verrucomicrobiales bacterium NP38	Verrucomicrobiales	bacterium	NP38	16S	29050	30050	PBYD00000000
2980462593	Klebsiella pneumoniae pneumoniae RJF999	Klebsiella	pneumoniae pneumoniae	RJF999	16S	4972541	4974080	CP014010, CP014011
2816440119	Aquirufa nivalisilvae 59G-WUEMPEL	Aquirufa	nivalisilvae	59G-WUEMPEL	16S	491800	493309
2887734085	Kallotenue sp. CFH 73958	Kallotenue	sp. CFH	73958	16S	10157	11704	VIYF00000000
2850922415	Bacillus licheniformis BL-010	Bacillus	licheniformis	BL-010	16S	1088889	1090439	CP022477
2972399649	Staphylococcus pseudintermedius 53_88	Staphylococcus	pseudintermedius	53_88	16S	819	2370	CP035740
2816401708	Blastococcus saxobsidens DSM 44509	Blastococcus	saxobsidens DSM	44509	16S	1280153	1281675	SHKV00000000
2936046522	Bradyrhizobium sp. JR18.2	Bradyrhizobium	sp.	JR18.2	16S	3976	5464
2850925295	Bacillus licheniformis BL-010	Bacillus	licheniformis	BL-010	16S	3672580	3674130	CP022477
2971778961	Klebsiella pneumoniae AR_0066	Klebsiella	pneumoniae	AR_0066	16S	2800268	2801807	CP026752, CP026753, CP026751
2980008061	Enterobacter cloacae e806	Enterobacter	cloacae	e806	16S	74644	76185	FKGP00000000
2850925731	Bacillus licheniformis BL-010	Bacillus	licheniformis	BL-010	16S	4123847	4125397	CP022477
2850925894	Bacillus licheniformis BL-010	Bacillus	licheniformis	BL-010	16S	4253438	4254987	CP022477
2935780013	Bradyrhizobium sp. LB14.3	Bradyrhizobium	sp.	LB14.3	16S	373177	374665
2850924939	Bacillus licheniformis BL-010	Bacillus	licheniformis	BL-010	16S	3336230	3337780	CP022477
2855669415	Micromonospora sp. NBRC 110037	Micromonospora	sp. NBRC	110037	16S	1	668	BBVA00000000
2694974284	Marininema mesophilum DSM 45610	Marininema	mesophilum DSM	45610	16S	3236	4787	FNNQ00000000
2850925825	Bacillus licheniformis BL-010	Bacillus	licheniformis	BL-010	16S	4192696	4194245	CP022477
2850925812	Bacillus licheniformis BL-010	Bacillus	licheniformis	BL-010	16S	4186803	4188352	CP022477
2719484162	Hymenobacter sp. PAMC 26628	Hymenobacter	sp. PAMC	26628	16S	4380148	4381665	CP014303, CP014304
2875477419	Bacillus licheniformis BL1202	Bacillus	licheniformis	BL1202	16S	3318618	3320167	CP017247
2875473850	Bacillus licheniformis BL1202	Bacillus	licheniformis	BL1202	16S	94778	96327	CP017247
2619866370	Armatimonadetes bacterium EBPR_Bin_389	Armatimonadetes	bacterium	EBPR_Bin_389	16S	49544	51129
2843848747	Arcobacter skirrowii CCUG 10374	Arcobacter	skirrowii CCUG	10374	16S	887248	888765	CP032099
2633192957	Micromonospora carbonacea JXNU-1	Micromonospora	carbonacea	JXNU-1	16S	1163325	1164843	JXSX00000000
2619652281	Qipengyuania nanhaisediminis CGMCC 1.7715	Qipengyuania	nanhaisediminis CGMCC	1.7715	16S	35306	36798	FOWZ00000000
2882001972	Acidipila dinghuensis DHOF10	Acidipila	dinghuensis	DHOF10	16S	2379779	2381278	SDMK00000000
2887313313	Geitlerinema sp. FC II	Geitlerinema	sp.	FC	16S	3695	5182	NRIU00000000
2911141318	Spirosoma sp. KUDC1026	Spirosoma	sp.	KUDC1026	16S	2826228	2827734	CP056033, CP056032
2917020336	Pseudomonas aeruginosa paerg000	Pseudomonas	aeruginosa	paerg000	16S	6271877	6273412	LR130528
2978734653	Klebsiella pneumoniae KP14	Klebsiella	pneumoniae	KP14	16S	2752842	2754381	CP025093
2717087960	unknown bacterium SCGC AG-138-A09	unknown	bacterium SCGC	AG-138-A09	16S	4749	6309
2968946361	Bordetella pertussis J616	Bordetella	pertussis	J616	16S	2326721	2328251	CP026903
2815979482	Corynebacterium striatum 963_CAUR	Corynebacterium	striatum	963_CAUR	16S	31131	32652	JULV00000000
2873627388	Hymenobacter sp. HDW8	Hymenobacter	sp.	HDW8	16S	3410261	3411773	CP049909, CP049907, CP049908
2875474762	Bacillus licheniformis BL1202	Bacillus	licheniformis	BL1202	16S	968218	969768	CP017247
2957754099	Cronobacter malonaticus cro745W	Cronobacter	malonaticus	cro745W	16S	1	474	NRMR00000000
2509622887	Singulisphaera acidiphila MOB10, DSM 18658	DSM	18658	MOB10	16S	7355506	7356907	CP003364, CP003365, CP003367, CP003366
2885140462	Pedobacter psychroterrae RP-1-14	Pedobacter	psychroterrae	RP-1-14	16S	3742	5263	SJSL00000000
2875473751	Bacillus licheniformis BL1202	Bacillus	licheniformis	BL1202	16S	9396	10945	CP017247
2964309482	Lujinxingia vulgaris TMQ2	Lujinxingia	vulgaris	TMQ2	16S	18444	19309	VOSL00000000
2899660216	Pedobacter sp. BS3	Pedobacter	sp.	BS3	16S	628	2149	VTRT00000000
2888767448	Pseudomonas aeruginosa SP4371	Pseudomonas	aeruginosa	SP4371	16S	6439430	6440966	CP034369
[truncated: 13,174 more rows]
